# Supplementary material for: Bis[μ-3-(1H-pyrazol-1-yl)benzonitrile-κ2 N:N′]bis­[perchloratosilver(I)]
Source: Acta Crystallogr Sect E Struct Rep Online. 2008 Sep 27;64(Pt 10):m1332–3. doi: 10.1107/S1600536808030602 (PMC2959349; doi:10.1107/S1600536808030602)
Supplement: Supplementary file 1 [file e-64-m1332-sup1.cif]

##############################################################################
###                                                                        ###
###        Electronic paper (Acta Crystallographica Section E)             ###
###                                                                        ###
##############################################################################
#                                                                            #
# This CIF contains the data in a paper accepted for publication in Acta     #
# Crystallographica Section E. It conforms to the requirements of Notes      #
# for Authors for Section E, and has been peer reviewed under the auspices   #
# of the IUCr Commission on Journals.                                        #
#                                                                            #
# Full details of the Crystallographic Information File format               #
# are given in the paper "The Crystallographic Information File (CIF):       #
# a New Standard Archive File for Crystallography" by S. R. Hall, F. H.      #
# Allen and I. D. Brown [Acta Cryst. (1991), A47, 655-685].                  #
#                                                                            #
# The current version of the core CIF dictionary is obtainable from          #
# ftp://ftp.iucr.org/pub/cif_core.dic. The current version number is 2.4.    #
#                                                                            #
# Software is freely available for graphical display of the structure(s) in  #
# this CIF.  For information consult the CIF home page http://www.iucr.org/  #
# cif/home.html                                                              #
#                                                                            #
# This file may be used for bona fide research purposes within the           #
# scientific community so long as proper attribution is given to the journal # 
# article from which it was obtained.                                        #
#                                                                            #
##############################################################################
                                             
data_I
_audit_creation_method     SHELXL97
_chemical_name_systematic
;
Bis[\m-3-(1<i>H</i>-pyrazol-1-yl)benzonitrile-
\k^2^<i>N</i>:<i>N</i>']bis[perchloratosilver(I)]
;
_chemical_name_common     ?
_chemical_formula_moiety     'C20 H14 Ag2 Cl2 N6 O8'
_chemical_formula_sum     'C20 H14 Ag2 Cl2 N6 O8'
_chemical_formula_iupac     '[Ag2 (Cl O4)2 (C10 H7 N3)2]'
_chemical_formula_weight     753.02
_chemical_melting_point     ?
_symmetry_cell_setting     monoclinic
_symmetry_space_group_name_H-M     'P 21/n'
_symmetry_space_group_name_Hall     '-P 2yn'
loop_
    _symmetry_equiv_pos_as_xyz
    'x, y, z'
    '-x+1/2, y+1/2, -z+1/2'
    '-x, -y, -z'
    'x-1/2, -y-1/2, z-1/2'
_cell_length_a     7.8522(13)
_cell_length_b     10.6086(17)
_cell_length_c     15.322(2)
_cell_angle_alpha     90.00
_cell_angle_beta     101.100(2)
_cell_angle_gamma     90.00
_cell_volume     1252.5(3)
_cell_formula_units_Z     2
_cell_measurement_reflns_used     3269
_cell_measurement_theta_min     2.73
_cell_measurement_theta_max     27.50
_cell_measurement_temperature     173(2)
_exptl_crystal_description     prism
_exptl_crystal_colour     colourless
_exptl_crystal_size_max     0.51
_exptl_crystal_size_mid     0.47
_exptl_crystal_size_min     0.36
_exptl_crystal_density_diffrn     1.997
_exptl_crystal_density_meas     ?
_exptl_crystal_density_method     'not measured'
_exptl_crystal_F_000     736
_exptl_absorpt_coefficient_mu     1.835
_exptl_absorpt_correction_type     multi-scan
_exptl_absorpt_process_details     '(SADABS; Sheldrick, 1996)'
_exptl_absorpt_correction_T_min     0.4546
_exptl_absorpt_correction_T_max     0.5579
_exptl_special_details
;
;
_diffrn_ambient_temperature     173(2)
_diffrn_radiation_type     MoK\a
_diffrn_radiation_wavelength     0.71073
_diffrn_radiation_source     'fine-focus sealed tube'
_diffrn_radiation_monochromator     graphite
_diffrn_measurement_device_type     'Siemens SMART CCD'
_diffrn_measurement_method     '\f and \w'
_diffrn_detector_area_resol_mean     ?
_diffrn_reflns_number     7721
_diffrn_reflns_av_R_equivalents     0.0205
_diffrn_reflns_av_sigmaI/netI     0.0224
_diffrn_reflns_theta_min     2.73
_diffrn_reflns_theta_max     27.50
_diffrn_reflns_theta_full     27.50
_diffrn_measured_fraction_theta_max     0.987
_diffrn_measured_fraction_theta_full     0.987
_diffrn_reflns_limit_h_min     -10
_diffrn_reflns_limit_h_max     10
_diffrn_reflns_limit_k_min     -13
_diffrn_reflns_limit_k_max     9
_diffrn_reflns_limit_l_min     -17
_diffrn_reflns_limit_l_max     19
_diffrn_standards_number     ?
_diffrn_standards_interval_count     ?
_diffrn_standards_interval_time     ?
_diffrn_standards_decay_%     ?
_refine_special_details
;
Refinement of <i>F</i>^2^ against ALL reflections. The weighted <i>R</i>-factor
<i>wR</i> and goodness of fit <i>S</i> are based on <i>F</i>^2^, conventional
<i>R</i>-factors <i>R</i> are based on <i>F</i>, with <i>F</i> set to zero for
negative <i>F</i>^2^. The threshold expression of <i>F</i>^2^ >
\s(<i>F</i>^2^) is used only for calculating <i>R</i>-factors(gt) <i>etc</i>.
and is not relevant to the choice of reflections for refinement.
<i>R</i>-factors based on <i>F</i>^2^ are statistically about twice as large
as those based on <i>F</i>, and <i>R</i>- factors based on ALL data will be
even larger.
;
_reflns_number_total     2833
_reflns_number_gt     2180
_reflns_threshold_expression     I>2\s(I)
_refine_ls_structure_factor_coef     Fsqd
_refine_ls_matrix_type     full
_refine_ls_R_factor_all     0.0532
_refine_ls_R_factor_gt     0.0418
_refine_ls_wR_factor_gt     0.1057
_refine_ls_wR_factor_ref     0.1142
_refine_ls_goodness_of_fit_ref     0.962
_refine_ls_restrained_S_all     1.050
_refine_ls_number_reflns     2833
_refine_ls_number_parameters     209
_refine_ls_number_restraints     74
_refine_ls_hydrogen_treatment     constr
_refine_ls_weighting_scheme     calc
_refine_ls_weighting_details
       'calc w = 1/[\s^2^(Fo^2^)+(0.0532P)^2^+1.7339P] where P=(Fo^2^+2Fc^2^)/3'
_atom_sites_solution_hydrogens     geom
_atom_sites_solution_primary     direct
_atom_sites_solution_secondary     difmap
_refine_ls_shift/su_max     0.000
_refine_ls_shift/su_mean     0.000
_refine_diff_density_max     0.747
_refine_diff_density_min     -0.588
_refine_ls_extinction_method     none
_refine_ls_extinction_coef     ?
loop_
    _atom_type_symbol
    _atom_type_description
    _atom_type_scat_dispersion_real
    _atom_type_scat_dispersion_imag
    _atom_type_scat_source
    'C' 'C' 0.0033 0.0016
                         'International Tables Vol C Tables 4.2.6.8 and 6.1.1.4'
    'H' 'H' 0.0000 0.0000
                         'International Tables Vol C Tables 4.2.6.8 and 6.1.1.4'
    'N' 'N' 0.0061 0.0033
                         'International Tables Vol C Tables 4.2.6.8 and 6.1.1.4'
    'O' 'O' 0.0106 0.0060
                         'International Tables Vol C Tables 4.2.6.8 and 6.1.1.4'
    'Cl' 'Cl' 0.1484 0.1585
                         'International Tables Vol C Tables 4.2.6.8 and 6.1.1.4'
    'Ag' 'Ag' -0.8971 1.1015
                         'International Tables Vol C Tables 4.2.6.8 and 6.1.1.4'
_computing_data_collection     'SMART (Siemens, 1996)'
_computing_cell_refinement     'SAINT (Siemens, 1994)'
_computing_data_reduction     'SAINT (Siemens, 1994)'
_computing_structure_solution     'SHELXS97 (Sheldrick, 2008)'
_computing_structure_refinement     'SHELXL97 (Sheldrick, 2008)'
_computing_molecular_graphics
;
SHELXTL (Sheldrick, 2008) and PLATON (Spek, 2003)
;
_computing_publication_material     'SHELXTL (Sheldrick, 2008)'
loop_
    _atom_site_type_symbol
    _atom_site_label
    _atom_site_fract_x
    _atom_site_fract_y
    _atom_site_fract_z
    _atom_site_U_iso_or_equiv
    _atom_site_adp_type
    _atom_site_calc_flag
    _atom_site_refinement_flags
    _atom_site_occupancy
    _atom_site_disorder_assembly
    _atom_site_disorder_group
    Ag Ag1 0.76740(6) 0.39146(4) 0.86430(3) 0.07794(19) Uani d . 1 . .
    N N1 1.0182(5) 0.3203(4) 0.9364(2) 0.0701(10) Uani d . 1 A .
    N N2 1.0408(5) 0.2463(4) 1.0104(2) 0.0651(9) Uani d . 1 . .
    N N3 0.4622(7) 0.5000(5) 1.1304(3) 0.0911(14) Uani d . 1 . .
    Cl Cl1 0.84901(17) 0.60883(10) 0.70970(7) 0.0661(3) Uani d DU 1 . .
    O O1 0.7551(17) 0.6867(11) 0.7615(9) 0.135(6) Uani d PDU 0.570(11) A 1
    O O2 0.7442(18) 0.5787(12) 0.6285(7) 0.202(8) Uani d PDU 0.570(11) A 1
    O O3 0.9945(14) 0.6862(10) 0.6941(9) 0.176(6) Uani d PDU 0.570(11) A 1
    O O4 0.9186(10) 0.5048(6) 0.7585(5) 0.086(3) Uani d PDU 0.570(11) A 1
    O O1' 0.720(2) 0.5094(13) 0.7054(9) 0.183(8) Uani d PDU 0.430(11) A 2
    O O2' 0.8668(17) 0.6337(11) 0.6228(5) 0.107(5) Uani d PDU 0.430(11) A 2
    O O3' 1.0098(17) 0.5589(15) 0.7614(8) 0.179(9) Uani d PDU 0.430(11) A 2
    O O4' 0.7999(18) 0.7139(10) 0.7552(7) 0.085(4) Uani d PDU 0.430(11) A 2
    C C1 1.1968(7) 0.1905(5) 1.0250(3) 0.0783(13) Uani d . 1 A .
    H H1 1.2412 0.1350 1.0726 0.094 Uiso calc R 1 . .
    C C2 1.2802(7) 0.2279(6) 0.9589(4) 0.0815(14) Uani d . 1 . .
    H H2 1.3928 0.2041 0.9510 0.098 Uiso calc R 1 A .
    C C3 1.1662(7) 0.3073(5) 0.9066(3) 0.0782(14) Uani d . 1 A .
    H H3 1.1897 0.3484 0.8551 0.094 Uiso calc R 1 . .
    C C4 0.9047(6) 0.2323(4) 1.0594(3) 0.0628(11) Uani d . 1 A .
    C C5 0.8791(8) 0.1159(5) 1.0957(3) 0.0760(13) Uani d . 1 . .
    H H5 0.9520 0.0468 1.0885 0.091 Uiso calc R 1 A .
    C C6 0.7462(8) 0.1014(5) 1.1426(4) 0.0865(17) Uani d . 1 A .
    H H6 0.7288 0.0219 1.1681 0.104 Uiso calc R 1 . .
    C C7 0.6402(8) 0.2000(6) 1.1527(3) 0.0802(15) Uani d . 1 . .
    H H7 0.5488 0.1893 1.1846 0.096 Uiso calc R 1 A .
    C C8 0.6672(7) 0.3159(5) 1.1158(3) 0.0674(11) Uani d . 1 A .
    C C9 0.8030(6) 0.3330(4) 1.0700(3) 0.0626(10) Uani d . 1 . .
    H H9 0.8240 0.4133 1.0468 0.075 Uiso calc R 1 A .
    C C10 0.5544(8) 0.4191(6) 1.1244(3) 0.0762(14) Uani d . 1 . .
loop_
    _atom_site_aniso_label
    _atom_site_aniso_U_11
    _atom_site_aniso_U_22
    _atom_site_aniso_U_33
    _atom_site_aniso_U_12
    _atom_site_aniso_U_13
    _atom_site_aniso_U_23
    Ag1 0.0955(3) 0.0756(3) 0.0665(3) -0.0075(2) 0.0251(2) 0.00463(17)
    N1 0.086(3) 0.074(2) 0.0521(19) -0.016(2) 0.0166(18) 0.0037(17)
    N2 0.083(3) 0.063(2) 0.0512(19) -0.0112(19) 0.0176(18) -0.0030(16)
    N3 0.103(4) 0.095(3) 0.084(3) -0.004(3) 0.039(3) 0.000(3)
    Cl1 0.0891(8) 0.0551(6) 0.0545(6) -0.0027(5) 0.0151(5) 0.0009(4)
    O1 0.158(10) 0.110(9) 0.157(10) 0.023(7) 0.079(8) 0.002(7)
    O2 0.254(15) 0.164(11) 0.138(11) 0.034(10) -0.087(11) -0.050(9)
    O3 0.217(12) 0.148(9) 0.187(12) -0.070(8) 0.100(10) 0.013(8)
    O4 0.096(4) 0.076(4) 0.096(4) 0.022(3) 0.042(3) 0.038(3)
    O1' 0.246(15) 0.191(13) 0.128(11) -0.158(12) 0.079(10) -0.058(9)
    O2' 0.145(10) 0.127(9) 0.063(6) 0.017(7) 0.052(7) 0.033(6)
    O3' 0.164(13) 0.198(15) 0.135(11) 0.075(11) -0.069(10) -0.072(10)
    O4' 0.125(9) 0.069(6) 0.058(5) 0.016(6) 0.007(5) -0.009(4)
    C1 0.091(4) 0.077(3) 0.067(3) 0.000(3) 0.016(3) 0.002(2)
    C2 0.082(3) 0.092(4) 0.075(3) -0.010(3) 0.026(3) -0.016(3)
    C3 0.094(4) 0.087(3) 0.059(3) -0.025(3) 0.028(3) -0.008(2)
    C4 0.080(3) 0.063(3) 0.045(2) -0.016(2) 0.0128(19) -0.0027(18)
    C5 0.101(4) 0.066(3) 0.061(3) -0.011(3) 0.016(3) 0.005(2)
    C6 0.115(5) 0.075(4) 0.071(3) -0.025(3) 0.021(3) 0.019(3)
    C7 0.093(4) 0.091(4) 0.058(3) -0.024(3) 0.021(2) 0.011(2)
    C8 0.078(3) 0.076(3) 0.048(2) -0.014(2) 0.014(2) 0.000(2)
    C9 0.084(3) 0.058(2) 0.047(2) -0.015(2) 0.016(2) 0.0004(18)
    C10 0.087(3) 0.088(4) 0.058(3) -0.016(3) 0.025(2) 0.001(2)
_geom_special_details
;
All e.s.d.'s (except the e.s.d. in the dihedral angle between two l.s. planes)
are estimated using the full covariance matrix. The cell e.s.d.'s are taken
into account individually in the estimation of e.s.d.'s in distances, angles
and torsion angles; correlations between e.s.d.'s in cell parameters are only
used when they are defined by crystal symmetry. An approximate (isotropic)
treatment of cell e.s.d.'s is used for estimating e.s.d.'s involving l.s.
planes.
;
loop_
    _geom_bond_atom_site_label_1
    _geom_bond_atom_site_label_2
    _geom_bond_site_symmetry_2
    _geom_bond_distance
    _geom_bond_publ_flag
    Ag1 N3 3_667 2.154(6) yes
    Ag1 N1 . 2.198(4) yes
    Ag1 O4 . 2.495(6) yes
    Ag1 O4' 2_646 2.609(6) yes
    N1 C3 . 1.335(7) ?
    N1 N2 . 1.362(5) ?
    N2 C1 . 1.340(7) ?
    N2 C4 . 1.428(6) ?
    N3 C10 . 1.137(7) ?
    N3 Ag1 3_667 2.154(6) ?
    Cl1 O4 . 1.385(5) ?
    Cl1 O2 . 1.390(6) ?
    Cl1 O2' . 1.391(6) ?
    Cl1 O4' . 1.407(7) ?
    Cl1 O1 . 1.442(7) ?
    Cl1 O1' . 1.453(7) ?
    Cl1 O3' . 1.455(7) ?
    Cl1 O3 . 1.463(7) ?
    C1 C2 . 1.367(7) ?
    C1 H1 . 0.9500 ?
    C2 C3 . 1.370(8) ?
    C2 H2 . 0.9500 ?
    C3 H3 . 0.9500 ?
    C4 C9 . 1.362(7) ?
    C4 C5 . 1.384(6) ?
    C5 C6 . 1.385(8) ?
    C5 H5 . 0.9500 ?
    C6 C7 . 1.364(8) ?
    C6 H6 . 0.9500 ?
    C7 C8 . 1.387(7) ?
    C7 H7 . 0.9500 ?
    C8 C9 . 1.396(6) ?
    C8 C10 . 1.430(8) ?
    C9 H9 . 0.9500 ?
loop_
    _geom_angle_atom_site_label_1
    _geom_angle_atom_site_label_2
    _geom_angle_atom_site_label_3
    _geom_angle_site_symmetry_1
    _geom_angle_site_symmetry_3
    _geom_angle
    _geom_angle_publ_flag
    N3 Ag1 N1 3_667 . 147.16(17) yes
    N3 Ag1 O4 3_667 . 105.89(19) yes
    N1 Ag1 O4 . . 89.96(19) yes
    N1 Ag1 O4' . 2_646 98.4(19) yes
    N3 Ag1 O4' 3_667 2_646 110.8(19) yes
    C3 N1 N2 . . 104.1(4) ?
    C3 N1 Ag1 . . 128.2(3) ?
    N2 N1 Ag1 . . 125.2(3) ?
    C1 N2 N1 . . 111.2(4) ?
    C1 N2 C4 . . 128.2(4) ?
    N1 N2 C4 . . 120.5(4) ?
    C10 N3 Ag1 . 3_667 163.0(5) ?
    O4 Cl1 O2 . . 113.8(6) ?
    O4 Cl1 O2' . . 124.4(6) ?
    O2 Cl1 O2' . . 48.6(6) ?
    O4 Cl1 O4' . . 118.8(6) ?
    O2 Cl1 O4' . . 117.0(8) ?
    O2' Cl1 O4' . . 114.3(6) ?
    O4 Cl1 O1 . . 110.5(6) ?
    O2 Cl1 O1 . . 110.3(7) ?
    O2' Cl1 O1 . . 125.1(8) ?
    O4 Cl1 O1' . . 69.2(7) ?
    O2 Cl1 O1' . . 60.4(7) ?
    O2' Cl1 O1' . . 106.9(6) ?
    O4' Cl1 O1' . . 110.1(7) ?
    O1 Cl1 O1' . . 90.9(9) ?
    O2 Cl1 O3' . . 134.9(8) ?
    O2' Cl1 O3' . . 110.7(7) ?
    O4' Cl1 O3' . . 108.1(6) ?
    O1 Cl1 O3' . . 113.0(8) ?
    O1' Cl1 O3' . . 106.5(7) ?
    O4 Cl1 O3 . . 107.2(6) ?
    O2 Cl1 O3 . . 109.2(7) ?
    O2' Cl1 O3 . . 60.8(6) ?
    O4' Cl1 O3 . . 86.2(8) ?
    O1 Cl1 O3 . . 105.4(6) ?
    O1' Cl1 O3 . . 163.3(7) ?
    O3' Cl1 O3 . . 70.7(9) ?
    Cl1 O4 Ag1 . . 123.1(4) ?
    N2 C1 C2 . . 107.5(5) ?
    N2 C1 H1 . . 126.2 ?
    C2 C1 H1 . . 126.2 ?
    C1 C2 C3 . . 105.1(5) ?
    C1 C2 H2 . . 127.5 ?
    C3 C2 H2 . . 127.5 ?
    N1 C3 C2 . . 112.1(5) ?
    N1 C3 H3 . . 123.9 ?
    C2 C3 H3 . . 123.9 ?
    C9 C4 C5 . . 121.2(4) ?
    C9 C4 N2 . . 119.8(4) ?
    C5 C4 N2 . . 119.0(5) ?
    C4 C5 C6 . . 119.3(5) ?
    C4 C5 H5 . . 120.3 ?
    C6 C5 H5 . . 120.3 ?
    C7 C6 C5 . . 120.7(5) ?
    C7 C6 H6 . . 119.6 ?
    C5 C6 H6 . . 119.6 ?
    C6 C7 C8 . . 119.3(5) ?
    C6 C7 H7 . . 120.4 ?
    C8 C7 H7 . . 120.4 ?
    C7 C8 C9 . . 120.8(5) ?
    C7 C8 C10 . . 119.7(5) ?
    C9 C8 C10 . . 119.5(4) ?
    C4 C9 C8 . . 118.7(4) ?
    C4 C9 H9 . . 120.7 ?
    C8 C9 H9 . . 120.7 ?
    N3 C10 C8 . . 178.7(6) ?
loop_
    _geom_torsion_atom_site_label_1
    _geom_torsion_atom_site_label_2
    _geom_torsion_atom_site_label_3
    _geom_torsion_atom_site_label_4
    _geom_torsion_site_symmetry_1
    _geom_torsion_site_symmetry_2
    _geom_torsion_site_symmetry_3
    _geom_torsion_site_symmetry_4
    _geom_torsion
    _geom_torsion_publ_flag
    N3 Ag1 N1 C3 3_667 . . . -142.6(4) ?
    O4 Ag1 N1 C3 . . . . -22.4(5) ?
    N3 Ag1 N1 N2 3_667 . . . 58.4(5) ?
    O4 Ag1 N1 N2 . . . . 178.6(4) ?
    C3 N1 N2 C1 . . . . 0.0(5) ?
    Ag1 N1 N2 C1 . . . . 163.1(3) ?
    C3 N1 N2 C4 . . . . -177.7(4) ?
    Ag1 N1 N2 C4 . . . . -14.5(5) ?
    O2 Cl1 O4 Ag1 . . . . -88.2(10) ?
    O2' Cl1 O4 Ag1 . . . . -143.1(8) ?
    O4' Cl1 O4 Ag1 . . . . 55.7(10) ?
    O1 Cl1 O4 Ag1 . . . . 36.5(9) ?
    O1' Cl1 O4 Ag1 . . . . -46.4(7) ?
    O3' Cl1 O4 Ag1 . . . . 138.0(15) ?
    O3 Cl1 O4 Ag1 . . . . 150.9(7) ?
    N3 Ag1 O4 Cl1 3_667 . . . -5.6(7) ?
    N1 Ag1 O4 Cl1 . . . . -156.5(6) ?
    N1 N2 C1 C2 . . . . -0.2(6) ?
    C4 N2 C1 C2 . . . . 177.3(4) ?
    N2 C1 C2 C3 . . . . 0.2(6) ?
    N2 N1 C3 C2 . . . . 0.2(6) ?
    Ag1 N1 C3 C2 . . . . -162.3(4) ?
    C1 C2 C3 N1 . . . . -0.2(6) ?
    C1 N2 C4 C9 . . . . 144.8(5) ?
    N1 N2 C4 C9 . . . . -38.0(6) ?
    C1 N2 C4 C5 . . . . -34.9(7) ?
    N1 N2 C4 C5 . . . . 142.3(4) ?
    C9 C4 C5 C6 . . . . 0.9(7) ?
    N2 C4 C5 C6 . . . . -179.4(5) ?
    C4 C5 C6 C7 . . . . 0.5(8) ?
    C5 C6 C7 C8 . . . . -0.4(8) ?
    C6 C7 C8 C9 . . . . -1.1(8) ?
    C6 C7 C8 C10 . . . . 178.7(5) ?
    C5 C4 C9 C8 . . . . -2.3(7) ?
    N2 C4 C9 C8 . . . . 177.9(4) ?
    C7 C8 C9 C4 . . . . 2.4(7) ?
    C10 C8 C9 C4 . . . . -177.4(4) ?
data_global
_journal_date_recd_electronic     2008-07-31
_journal_date_accepted     2008-09-23
_journal_name_full     'Acta Crystallographica, Section E'
_journal_year     2008
_journal_volume     64
_journal_issue     10
_journal_page_first     m1332
_journal_page_last     m1333
_journal_paper_category     QM
_journal_coeditor_code     LH2676
_publ_contact_author_name     'Cao-Yuan Niu'
_publ_contact_author_address
;
College of Sciences
Henan Agricultural University
Zhengzhou 450002
People's Republic of China
;
_publ_contact_author_email     niu_cy2000@yahoo.com.cn
_publ_contact_author_fax     '86 371 63554576'
_publ_contact_author_phone     '86 371 63978906'
_publ_section_title
;\
Bis[\m-3-(1<i>H</i>-pyrazol-1-yl)benzonitrile-\k^2^<i>N</i>:<i>N</i>']\
bis[perchloratosilver(I)]
;
loop_
    _publ_author_name
    _publ_author_address
    'Niu, Cao-Yuan'
;
College of Sciences
Henan Agricultural University
Zhengzhou 450002
People's Republic of China
;
    'Zhang, Hai-Yan'
;
College of Sciences
Henan Agricultural University
Zhengzhou 450002
People's Republic of China
;
    'Feng, Cao-Ling'
;
College of Sciences
Henan Agricultural University
Zhengzhou 450002
People's Republic of China
;
    'Wan, Xin-Sheng'
;
College of Sciences
Henan Agricultural University
Zhengzhou 450002
People's Republic of China
;
    'Kou, Chun-Hong'
;
College of Sciences
Henan Agricultural University
Zhengzhou 450002
People's Republic of China
;
