# Supplementary material for: Bis[μ-3-(1H-pyrazol-1-yl)benzonitrile-κ2 N:N′]bis­[perchloratosilver(I)]
Source: Acta Crystallogr Sect E Struct Rep Online. 2008 Sep 27;64(Pt 10):m1332–3. doi: 10.1107/S1600536808030602 (PMC2959349; doi:10.1107/S1600536808030602)
Supplement: Supplementary file 2 [file e-64-m1332-Isup2.hkl]

# 
# h,k,l, Fc-squared, Fo-squared, sigma(Fo-squared) and status flag 
# 
data_I
_shelx_title ' a in P2(1)/n' 
_shelx_refln_list_code          4 
_shelx_F_calc_maximum      203.92 
_exptl_crystal_F_000       736.00 
_reflns_d_resolution_high  0.7697 
 
loop_ 
 _symmetry_equiv_pos_as_xyz 
 'x, y, z' 
 '-x+1/2, y+1/2, -z+1/2' 
 '-x, -y, -z' 
 'x-1/2, -y-1/2, z-1/2' 
 
_cell_length_a     7.8522 
_cell_length_b    10.6086 
_cell_length_c    15.3219 
_cell_angle_alpha  90.000 
_cell_angle_beta  101.100 
_cell_angle_gamma  90.000 
 
_shelx_F_squared_multiplier     1.000 
 
loop_ 
 _refln_index_h 
 _refln_index_k 
 _refln_index_l 
 _refln_F_squared_calc 
 _refln_F_squared_meas 
 _refln_F_squared_sigma 
 _refln_observed_status 
   2   0   0    31317.33    28340.57    658.80 o 
   4   0   0     5356.66     4919.73     84.16 o 
   6   0   0      222.91      211.54      8.44 o 
   8   0   0       45.42       32.89      5.12 o 
  10   0   0        8.29       14.05      6.78 o 
   1   1   0     1499.69     1648.59     22.98 o 
   2   1   0     2480.24     2805.38     44.78 o 
   3   1   0     3623.51     3750.94     45.35 o 
   4   1   0       64.32       72.59      4.44 o 
   5   1   0      616.74      621.15     10.63 o 
   6   1   0      124.82      115.51      4.48 o 
   7   1   0       22.45       23.92      3.98 o 
   8   1   0      225.39      182.44      7.67 o 
   9   1   0       14.38       11.30      3.56 o 
   0   2   0     2247.93     2293.47     38.90 o 
   1   2   0     5236.95     4818.13     65.69 o 
   2   2   0        0.69        1.68      1.29 o 
   3   2   0    11478.99    12196.66    362.92 o 
   4   2   0      192.96      158.61      4.79 o 
   5   2   0     3639.21     3667.15     53.28 o 
   6   2   0      123.04       82.39      4.33 o 
   7   2   0      135.73      144.39      6.18 o 
   8   2   0        9.24        6.59      3.07 o 
   9   2   0        0.35        0.03      2.87 o 
   1   3   0     4061.63     4097.15     56.15 o 
   2   3   0       60.84       87.39      6.15 o 
   3   3   0      526.59      422.82      8.39 o 
   4   3   0      371.62      416.16      8.95 o 
   5   3   0      800.09      757.47     14.43 o 
   6   3   0      502.73      497.87     11.56 o 
   7   3   0        3.53        8.22      2.97 o 
   8   3   0       50.25       47.14      4.39 o 
   9   3   0        5.22        7.29      3.21 o 
   0   4   0    14838.94    16762.84    274.55 o 
   1   4   0      541.73      496.07      7.39 o 
   2   4   0    15279.64    15234.06    224.62 o 
   3   4   0      201.73      192.51     13.58 o 
   4   4   0      835.24      829.19     14.94 o 
   5   4   0      560.04      588.93     12.33 o 
   6   4   0       74.51       82.40      5.81 o 
   7   4   0       41.12       51.05      3.67 o 
   8   4   0       56.24       45.32      4.42 o 
   9   4   0        6.90        5.83      4.73 o 
   1   5   0       26.05       12.25      1.24 o 
   2   5   0       25.61       27.42      2.15 o 
   3   5   0     1424.62     1269.48     20.52 o 
   4   5   0        7.48       36.34      4.24 o 
   5   5   0      312.66      301.65     12.78 o 
   6   5   0      112.58      120.02      5.82 o 
   7   5   0       27.65       23.40      4.89 o 
   8   5   0        4.63        3.94      2.74 o 
   9   5   0        3.55        6.73      3.36 o 
   0   6   0     2253.19     2471.18     56.49 o 
   1   6   0     1822.54     1752.35     22.68 o 
   2   6   0     1601.64     1529.05     20.49 o 
   3   6   0     1635.14     1465.69     25.54 o 
   4   6   0      230.73      199.16      6.32 o 
   5   6   0      882.72      963.80     30.40 o 
   6   6   0      190.14      181.43      7.07 o 
   7   6   0       51.97       52.57      7.03 o 
   8   6   0       21.05       23.30      3.22 o 
   9   6   0        0.31        2.53      3.24 o 
   1   7   0       15.86       26.61      1.99 o 
   2   7   0       12.35       25.11      2.04 o 
   3   7   0       13.76       12.94      1.96 o 
   4   7   0       86.73       67.31      4.12 o 
   5   7   0        0.16        1.83      2.35 o 
   6   7   0       93.70      104.52      5.80 o 
   7   7   0       16.00       25.64      3.90 o 
   8   7   0       38.13       30.31      4.41 o 
   0   8   0     1656.14     1820.86     34.30 o 
   1   8   0      204.12      201.11      5.11 o 
   2   8   0      515.14      500.59      9.13 o 
   3   8   0      630.29      635.50     11.19 o 
   4   8   0       58.35       69.88      3.75 o 
   5   8   0      372.88      382.09     10.38 o 
   6   8   0       77.51       57.18      4.77 o 
   7   8   0       16.70       13.78      4.55 o 
   8   8   0        8.15       10.84      4.82 o 
   1   9   0       36.48       39.96      3.18 o 
   2   9   0      107.77      109.75      4.22 o 
   3   9   0      499.06      501.55      9.87 o 
   4   9   0       35.11       48.06      3.62 o 
   5   9   0       67.81       80.98      5.31 o 
   6   9   0        0.00        0.81      3.57 o 
   7   9   0        3.41        3.97      4.73 o 
   0  10   0     1671.44     1769.01     34.96 o 
   1  10   0        5.36       13.44      2.48 o 
   2  10   0      624.32      630.11     11.65 o 
   3  10   0      153.08      167.75      6.66 o 
   4  10   0       40.63       37.94      4.10 o 
   5  10   0       58.13       52.99      4.80 o 
   6  10   0        8.83        8.44      3.61 o 
   1  11   0       16.38       15.10      2.95 o 
   2  11   0       26.71       21.48      3.24 o 
   3  11   0        1.06       -1.11      2.37 o 
   4  11   0        4.16        1.35      3.39 o 
   5  11   0        2.44        9.00      4.24 o 
   6  11   0       15.76        5.86      4.45 o 
   2  12   0       41.61       52.78      8.01 o 
   3  12   0       86.80       80.99      9.60 o 
   4  12   0        0.96        9.23      5.82 o 
  -9   0   1       83.03       72.04      6.95 o 
  -7   0   1      526.40      472.81     14.42 o 
  -5   0   1     2889.68     2772.57     50.33 o 
  -3   0   1    10641.62     9683.63    133.17 o 
  -1   0   1    41581.47    34641.43   1233.12 o 
   1   0   1    12607.58    11278.26   1036.07 o 
   3   0   1     3692.23     3290.68     46.34 o 
   5   0   1        5.65       -0.08      1.85 o 
   7   0   1        2.37        2.90      3.12 o 
   9   0   1        0.41        4.23      5.23 o 
 -10   1   1        0.21       -0.59      3.21 o 
  -9   1   1        2.71        6.22      3.30 o 
  -8   1   1        1.07        0.27      2.90 o 
  -7   1   1        7.64       14.14      3.90 o 
  -6   1   1       61.30       67.21      3.52 o 
  -5   1   1       78.96       97.08      4.62 o 
  -4   1   1      638.16      762.31     24.79 o 
  -3   1   1      710.30      667.52      7.83 o 
  -2   1   1     1021.10     1252.27     13.07 o 
  -1   1   1    10880.52    11622.64    251.64 o 
   1   1   1     4840.35     4787.09     64.82 o 
   2   1   1     8374.46     8286.71    200.81 o 
   3   1   1      722.31      695.82     11.77 o 
   4   1   1     4331.81     4514.29     63.55 o 
   5   1   1      271.43      293.88      7.55 o 
   6   1   1      209.88      263.14     17.38 o 
   7   1   1      290.04      270.15      8.58 o 
   8   1   1       20.81       20.12      5.18 o 
   9   1   1        7.13       11.15      4.09 o 
  -9   2   1        7.51        6.19      3.11 o 
  -8   2   1      177.05      207.89      8.06 o 
  -7   2   1        2.79        3.53      2.43 o 
  -6   2   1     1831.79     1877.92     30.15 o 
  -5   2   1        0.29        3.48      1.66 o 
  -4   2   1    10311.29    10386.40    143.76 o 
  -3   2   1      216.74      239.79      7.85 o 
  -2   2   1    10220.42     9955.23    134.17 o 
  -1   2   1       29.78       48.43      1.93 o 
   0   2   1     1713.11     1549.91     16.75 o 
   1   2   1    13033.96    13507.67    196.60 o 
   2   2   1     4466.58     4647.94     78.12 o 
   3   2   1      657.40      761.24     14.04 o 
   4   2   1      618.06      638.85     29.41 o 
   5   2   1        7.08       -0.40      1.96 o 
   6   2   1      206.06      184.11      6.31 o 
   7   2   1        0.48       -0.42      2.45 o 
   8   2   1        0.00       -0.62      2.42 o 
   9   2   1        0.11       -3.13      3.53 o 
  -9   3   1        1.02        5.24      3.15 o 
  -8   3   1        0.03        0.57      3.08 o 
  -7   3   1      163.66      166.13     14.39 o 
  -6   3   1       13.79       18.35      2.58 o 
  -5   3   1      198.49      185.79      5.94 o 
  -4   3   1       19.28       20.50      3.52 o 
  -3   3   1     4106.74     3869.95     54.44 o 
  -2   3   1      265.96      326.41      7.06 o 
  -1   3   1    22658.17    23234.66    273.99 o 
   0   3   1      724.06      735.46     11.82 o 
   1   3   1    13401.21    13121.99    175.98 o 
   2   3   1     3316.79     3298.55    161.47 o 
   3   3   1     2112.72     2214.59     32.58 o 
   4   3   1     1685.48     1626.76     25.52 o 
   5   3   1     2025.33     1979.48     31.12 o 
   6   3   1       24.98       26.10      6.21 o 
   7   3   1      366.29      339.93     10.80 o 
   8   3   1        3.62        1.77      2.86 o 
   9   3   1       49.55       41.73      5.65 o 
  -9   4   1       58.40       38.74      4.58 o 
  -8   4   1        4.58        0.80      2.38 o 
  -7   4   1      237.23      238.47     19.71 o 
  -6   4   1      190.69      199.96      6.86 o 
  -5   4   1      530.41      470.78     10.50 o 
  -4   4   1     1264.30     1298.03     21.21 o 
  -3   4   1     5051.72     5283.89    102.77 o 
  -2   4   1     2963.96     3149.53     44.44 o 
  -1   4   1     6940.77     7834.89     91.70 o 
   0   4   1      364.67      357.88      5.56 o 
   1   4   1     8416.16     8430.22     98.64 o 
   2   4   1     1726.80     1661.50     24.82 o 
   3   4   1     1134.27     1121.31     18.28 o 
   4   4   1      462.17      469.34     10.10 o 
   5   4   1      166.50      172.29      8.06 o 
   6   4   1      104.10      125.95      8.53 o 
   7   4   1        0.60        0.88      2.69 o 
   8   4   1        3.06        1.69      2.83 o 
   9   4   1        0.97        2.86      3.18 o 
  -9   5   1        1.20        6.89      3.17 o 
  -8   5   1        5.64        5.43      2.74 o 
  -7   5   1       26.83       28.54      3.04 o 
  -6   5   1      169.25      196.37      7.10 o 
  -5   5   1        5.37        2.66      2.16 o 
  -4   5   1       37.60       44.18      4.74 o 
  -3   5   1      235.89      262.32      7.74 o 
  -2   5   1       33.78       67.21      2.93 o 
  -1   5   1      636.84      757.30     10.72 o 
   0   5   1     1488.65     1451.46     40.62 o 
   1   5   1      775.60      801.16     11.34 o 
   2   5   1     8759.60     7994.35    109.30 o 
   3   5   1      136.67      154.01     11.68 o 
   4   5   1     2731.69     2536.82     38.38 o 
   5   5   1       99.27       95.23      9.90 o 
   6   5   1      479.98      445.49     11.56 o 
   7   5   1        4.83        5.27      2.90 o 
   8   5   1        4.82        8.07      2.64 o 
   9   5   1        2.58        2.63      3.49 o 
  -9   6   1        8.87        6.08      4.85 o 
  -8   6   1       22.32       19.26      3.50 o 
  -7   6   1       12.82       15.12      3.40 o 
  -6   6   1      583.70      625.34     17.69 o 
  -5   6   1       27.30       36.55      5.80 o 
  -4   6   1     2782.33     2694.32     40.55 o 
  -3   6   1      530.18      485.36     10.04 o 
  -2   6   1     3310.94     3199.27     39.60 o 
  -1   6   1     2157.92     2426.80     30.42 o 
   0   6   1     1444.71     1420.81     18.75 o 
   1   6   1     1029.44      975.26     13.73 o 
   2   6   1      494.05      493.10     10.88 o 
   3   6   1      672.44      604.48     12.51 o 
   4   6   1      527.96      505.95     11.04 o 
   5   6   1        0.29        0.14      2.07 o 
   6   6   1       15.84       18.26      3.49 o 
   7   6   1        0.26        0.58      2.60 o 
   8   6   1        1.00       -0.01      3.06 o 
  -8   7   1        0.47       -0.50      3.90 o 
  -7   7   1       17.12       20.88      4.95 o 
  -6   7   1       13.79        7.42      2.84 o 
  -5   7   1        1.84        5.07      2.43 o 
  -4   7   1        1.42       14.78      2.56 o 
  -3   7   1     1258.60     1301.22     25.24 o 
  -2   7   1        6.21        7.88      2.07 o 
  -1   7   1     3665.78     3935.44     48.23 o 
   0   7   1      165.21      161.15      4.15 o 
   1   7   1     1174.05     1222.06     17.03 o 
   2   7   1       65.56       63.30      3.00 o 
   3   7   1      107.27      103.73      8.57 o 
   4   7   1       29.05       44.62      3.48 o 
   5   7   1      328.31      303.19     13.08 o 
   6   7   1        0.02       -3.57      2.38 o 
   7   7   1      266.66      249.18     11.67 o 
   8   7   1        0.00        1.60      3.56 o 
  -8   8   1        2.76        2.19      6.17 o 
  -7   8   1        3.51        1.63      4.30 o 
  -6   8   1      106.20      114.86      7.93 o 
  -5   8   1        5.33        3.13      2.49 o 
  -4   8   1      529.71      567.63     13.66 o 
  -3   8   1      105.57      111.78      4.18 o 
  -2   8   1      461.01      440.89      8.33 o 
  -1   8   1     1515.69     1635.74     22.23 o 
   0   8   1      274.02      273.90      5.99 o 
   1   8   1     1018.15     1034.48     15.28 o 
   2   8   1      309.81      273.47      7.27 o 
   3   8   1       25.10       46.01      6.22 o 
   4   8   1      177.80      202.59      6.03 o 
   5   8   1        2.64        0.27      2.68 o 
   6   8   1       76.19      101.58      6.37 o 
   7   8   1       12.50       16.94      3.82 o 
   8   8   1        4.00        8.59      4.78 o 
  -7   9   1        1.17        4.46      4.21 o 
  -6   9   1       12.23        5.82      4.09 o 
  -5   9   1       31.93       36.56      4.78 o 
  -4   9   1        5.97        5.78      2.55 o 
  -3   9   1        9.94       16.15      2.33 o 
  -2   9   1       22.42       23.38      2.33 o 
  -1   9   1        0.26        1.22      2.23 o 
   0   9   1       34.54       43.63      6.63 o 
   1   9   1       43.79       49.71      3.01 o 
   2   9   1     1281.80     1313.42     19.40 o 
   3   9   1        0.61        9.08      7.66 o 
   4   9   1      569.26      598.34     11.69 o 
   5   9   1        5.94        1.26      2.26 o 
   6   9   1       41.78       41.44      4.46 o 
   7   9   1        0.03       -1.05      3.48 o 
  -6  10   1       33.83       23.52      5.37 o 
  -5  10   1       39.79       34.12      7.73 o 
  -4  10   1       63.31       62.27      6.05 o 
  -3  10   1      150.50      154.53      9.50 o 
  -2  10   1       73.11       96.74      5.10 o 
  -1  10   1      366.14      391.97      9.09 o 
   0  10   1       46.88       47.99      3.29 o 
   1  10   1      667.22      660.82     11.84 o 
   2  10   1       24.15       39.40      3.17 o 
   3  10   1       38.90       52.22      3.55 o 
   4  10   1       19.07       11.80      2.71 o 
   5  10   1        0.60       -1.28      3.14 o 
   6  10   1        3.89        3.03      3.13 o 
  -6  11   1        4.07        9.39      4.69 o 
  -5  11   1        0.04        6.57      3.65 o 
  -4  11   1        3.01        5.34      3.81 o 
  -3  11   1       44.07       38.22      5.08 o 
  -2  11   1        0.42        4.17      3.33 o 
  -1  11   1      232.61      262.54     17.77 o 
   0  11   1      101.46       96.60      6.56 o 
   1  11   1       60.73       65.59      4.45 o 
   2  11   1        9.91        4.88      4.00 o 
   3  11   1       16.84       21.85      4.02 o 
   4  11   1        5.03        5.52      3.63 o 
   5  11   1       44.58       38.31      5.57 o 
  -4  12   1      131.76      133.71      8.93 o 
  -3  12   1       14.41       14.18      4.25 o 
  -2  12   1       90.35       94.39      7.14 o 
  -1  12   1       19.27       29.98      4.69 o 
   0  12   1       15.06       18.03      4.13 o 
   1  12   1       37.83       49.86      7.27 o 
   2  12   1       17.05       15.23      5.60 o 
  -3  13   1       23.89       30.51      7.86 o 
 -10   0   2       27.18       18.79      7.19 o 
  -8   0   2      261.42      238.20     13.94 o 
  -6   0   2      741.38      736.16     17.84 o 
  -4   0   2      872.87      726.72     14.31 o 
  -2   0   2      747.93      703.05     11.11 o 
   2   0   2     1655.92     1828.16     32.17 o 
   4   0   2     1453.09     1682.35     31.78 o 
   6   0   2      546.71      559.02     15.16 o 
   8   0   2       35.73       32.25      6.60 o 
 -10   1   2        1.06       -1.12      3.24 o 
  -9   1   2       15.58       18.42      3.87 o 
  -8   1   2       52.63       48.45      4.10 o 
  -7   1   2      362.76      366.25      8.59 o 
  -6   1   2        3.65       20.33      6.99 o 
  -5   1   2     2806.86     3001.94     38.09 o 
  -4   1   2     5043.66     4702.55     51.23 o 
  -3   1   2     3083.95     3152.98     31.77 o 
  -2   1   2    11623.19    12617.33    150.85 o 
  -1   1   2     1963.78     1856.11     26.41 o 
   0   1   2     6446.84     6619.81     90.74 o 
   1   1   2    18410.92    17201.18    185.41 o 
   2   1   2     1367.76     1325.41     16.78 o 
   3   1   2     7902.13     8197.72    111.65 o 
   4   1   2      989.43     1072.66     17.82 o 
   5   1   2     1536.80     1683.36     23.26 o 
   6   1   2      332.10      349.68      9.12 o 
   7   1   2      129.25      140.70      6.25 o 
   8   1   2       17.32        9.04      3.16 o 
   9   1   2        2.93       -1.08      3.17 o 
 -10   2   2        0.01        1.29      3.37 o 
  -9   2   2       15.38        9.78      3.44 o 
  -8   2   2        2.56        0.86      2.80 o 
  -7   2   2      209.78      209.73      7.98 o 
  -6   2   2       20.34       13.02      2.50 o 
  -5   2   2     2164.93     2173.72     28.69 o 
  -4   2   2       22.45       23.58      2.14 o 
  -3   2   2     2282.98     2293.37     26.02 o 
  -2   2   2      173.38      169.79      4.96 o 
  -1   2   2      804.26      769.06     12.19 o 
   0   2   2     9736.46    10053.69    161.04 o 
   1   2   2    17955.06    18615.90    276.57 o 
   2   2   2       34.32       21.52      1.96 o 
   3   2   2     2033.36     2045.75     30.15 o 
   4   2   2       22.36       32.53      3.93 o 
   5   2   2       18.32       12.91      3.91 o 
   6   2   2        5.64       17.45      2.42 o 
   7   2   2        7.69       10.34      3.07 o 
   8   2   2        9.57       10.36      3.27 o 
   9   2   2        9.40        4.67      3.26 o 
  -9   3   2        2.74        6.83      4.30 o 
  -8   3   2        0.47        2.41      2.50 o 
  -7   3   2      210.89      177.39      7.54 o 
  -6   3   2      152.59      130.16      5.34 o 
  -5   3   2      347.32      340.92      9.48 o 
  -4   3   2     1425.12     1277.61     25.75 o 
  -3   3   2      529.54      538.97      9.86 o 
  -2   3   2    17522.05    17914.51    407.40 o 
  -1   3   2      639.14      599.90     11.00 o 
   0   3   2    15516.84    15339.37    146.84 o 
   1   3   2     1036.04      996.69     15.90 o 
   2   3   2     6816.04     6920.42     94.41 o 
   3   3   2     3907.74     3712.67     52.57 o 
   4   3   2     1034.30     1021.00     19.43 o 
   5   3   2      354.19      327.15      8.47 o 
   6   3   2      270.81      247.70      7.83 o 
   7   3   2       85.89       95.76      4.76 o 
   8   3   2      126.06      123.78      8.38 o 
   9   3   2        0.03        1.60      3.17 o 
  -9   4   2        0.10       -0.31      2.78 o 
  -8   4   2       96.32       83.36      7.45 o 
  -7   4   2       29.34       26.44      3.42 o 
  -6   4   2      398.97      380.44      8.19 o 
  -5   4   2       61.06       67.05      3.85 o 
  -4   4   2       42.37       51.42      3.04 o 
  -3   4   2      977.80      982.57     16.17 o 
  -2   4   2      199.38      233.12      5.20 o 
  -1   4   2      449.99      449.14      5.94 o 
   0   4   2     2301.19     2515.01     30.48 o 
   1   4   2      820.12      780.71     10.84 o 
   2   4   2      159.10      158.53      4.47 o 
   3   4   2      122.92      157.17     13.22 o 
   4   4   2       75.21       65.08      6.60 o 
   5   4   2       29.20       28.78      3.13 o 
   6   4   2      395.50      372.94     10.02 o 
   7   4   2        6.97        0.72      2.90 o 
   8   4   2       31.51       29.20      4.05 o 
   9   4   2        5.25        5.73      3.36 o 
  -9   5   2        4.92        0.56      4.76 o 
  -8   5   2        1.44        2.03      2.57 o 
  -7   5   2      260.96      262.05     11.01 o 
  -6   5   2       14.18       16.43      3.08 o 
  -5   5   2      679.21      774.13     14.92 o 
  -4   5   2       89.71      132.72      4.74 o 
  -3   5   2     3866.90     4138.78     58.61 o 
  -2   5   2        4.01        4.34      1.29 o 
  -1   5   2     6248.42     6716.44     79.18 o 
   0   5   2     1132.91     1164.31     15.33 o 
   1   5   2     8710.15     8382.70     98.55 o 
   2   5   2       20.63       21.44      3.15 o 
   3   5   2     7125.72     6710.26     93.08 o 
   4   5   2       55.81       40.32      3.21 o 
   5   5   2      954.23      967.93     33.08 o 
   6   5   2        8.06       12.62      3.06 o 
   7   5   2       13.98       14.41      4.33 o 
   8   5   2       11.16        5.44      2.51 o 
   9   5   2        1.46        0.09      3.19 o 
  -9   6   2        4.64        5.34      5.12 o 
  -8   6   2       12.30        9.96      6.25 o 
  -7   6   2       33.00       34.91      3.98 o 
  -6   6   2       26.89       28.71      5.68 o 
  -5   6   2      373.66      438.04     10.40 o 
  -4   6   2       10.09       18.26      4.16 o 
  -3   6   2     1801.75     1712.20     26.79 o 
  -2   6   2      277.79      356.09      6.90 o 
  -1   6   2      453.34      473.07      7.66 o 
   0   6   2       26.85       28.87      2.46 o 
   1   6   2       17.76       22.25      2.03 o 
   2   6   2      142.73      148.53      4.16 o 
   3   6   2      139.72      170.99      5.60 o 
   4   6   2       10.35       26.02      4.69 o 
   5   6   2        3.61        3.63      2.94 o 
   6   6   2      261.24      221.64     12.58 o 
   7   6   2        2.48        2.92      2.95 o 
   8   6   2        2.40        1.85      3.37 o 
  -8   7   2        1.23        0.34      3.75 o 
  -7   7   2       16.06       22.12      4.93 o 
  -6   7   2        2.82        5.18      6.64 o 
  -5   7   2        9.56        3.43      2.35 o 
  -4   7   2     1182.33     1186.23     20.63 o 
  -3   7   2       16.73       17.94      2.01 o 
  -2   7   2     6787.26     7173.57     85.62 o 
  -1   7   2       11.45       12.36      2.08 o 
   0   7   2     4082.90     4185.94     55.50 o 
   1   7   2        0.02        6.25      2.23 o 
   2   7   2     1720.50     1774.18     23.93 o 
   3   7   2        2.00        2.31      1.64 o 
   4   7   2      168.19      152.78      5.87 o 
   5   7   2        1.19        5.10      2.62 o 
   6   7   2      126.21      120.75      6.34 o 
   7   7   2       11.57        6.68      3.21 o 
   8   7   2       12.77       11.75      3.96 o 
  -8   8   2       16.77       19.03      5.43 o 
  -7   8   2       44.94       34.88      6.43 o 
  -6   8   2       43.76       44.75      5.62 o 
  -5   8   2      167.44      198.44     11.06 o 
  -4   8   2       29.06       23.27      2.97 o 
  -3   8   2      266.55      273.75      6.33 o 
  -2   8   2       31.83       29.26      2.30 o 
  -1   8   2       10.80       15.70      2.21 o 
   0   8   2      216.20      232.98      5.39 o 
   1   8   2      276.65      294.66      9.92 o 
   2   8   2      204.64      197.48      5.39 o 
   3   8   2       89.97       88.59      4.01 o 
   4   8   2      102.56       88.97      4.32 o 
   5   8   2        0.02        4.41      3.13 o 
   6   8   2      116.26      121.66      6.32 o 
   7   8   2       11.19        4.78      3.35 o 
  -7   9   2       43.05       43.23      8.15 o 
  -6   9   2        4.49       -1.50      3.30 o 
  -5   9   2      258.71      256.61     11.00 o 
  -4   9   2        8.36       17.82      4.11 o 
  -3   9   2      138.91      156.23      6.08 o 
  -2   9   2        5.58        5.42      2.08 o 
  -1   9   2      525.02      506.31      9.37 o 
   0   9   2       13.31       11.02      2.63 o 
   1   9   2     2410.28     2419.02     31.92 o 
   2   9   2        1.14        1.67      1.84 o 
   3   9   2      965.16      976.62     15.94 o 
   4   9   2       12.77        3.90      2.19 o 
   5   9   2      164.93      162.14      6.14 o 
   6   9   2        3.62        4.52      3.12 o 
   7   9   2        8.30        6.84      3.64 o 
  -7  10   2       15.28       22.31      5.99 o 
  -6  10   2       13.52        5.39      4.26 o 
  -5  10   2       25.10       30.58      8.75 o 
  -4  10   2       12.35       11.69      3.98 o 
  -3  10   2      140.81      160.92      8.19 o 
  -2  10   2       11.96        7.35      3.19 o 
  -1  10   2        1.49        8.12      3.09 o 
   0  10   2      260.01      254.91      9.51 o 
   1  10   2       10.56        6.37      2.43 o 
   2  10   2        8.63       15.50      2.85 o 
   3  10   2       36.90       30.28      3.47 o 
   4  10   2       30.37       22.00      3.45 o 
   5  10   2        1.12        2.65      2.89 o 
   6  10   2       10.29        4.34      4.17 o 
  -6  11   2        0.77       -1.89      4.12 o 
  -5  11   2       24.67       22.35      5.08 o 
  -4  11   2       58.64       57.21      6.08 o 
  -3  11   2       22.72       22.25      4.48 o 
  -2  11   2      466.14      534.49     15.98 o 
  -1  11   2        7.00       11.69      3.66 o 
   0  11   2      382.75      377.95     12.45 o 
   1  11   2        3.85       -1.47      2.79 o 
   2  11   2       67.63       72.07      5.92 o 
   3  11   2       71.60       77.68      6.19 o 
   4  11   2       42.23       52.33      5.80 o 
   5  11   2       16.42       12.48      4.42 o 
  -5  12   2       41.00       32.19      5.91 o 
  -4  12   2       11.01       14.52      6.04 o 
  -3  12   2       55.75       62.08      6.40 o 
  -2  12   2        3.85        8.28      3.85 o 
  -1  12   2        0.02       -2.97      3.05 o 
   0  12   2       27.42       30.75      4.74 o 
   1  12   2       45.37       39.87      5.00 o 
   2  12   2        0.06        1.59      4.89 o 
   3  12   2        6.63       17.61      6.08 o 
   4  12   2        4.01        4.93      5.34 o 
  -3  13   2        3.60        1.31      6.88 o 
  -2  13   2       20.05       21.03      5.30 o 
  -1  13   2       14.61       15.71      4.61 o 
   0  13   2       18.43       10.86      6.08 o 
   1  13   2       40.20       39.59      7.52 o 
  -9   0   3       45.46       36.57      5.59 o 
  -7   0   3       67.73       57.51      5.11 o 
  -5   0   3      456.90      493.72     10.04 o 
  -3   0   3     2814.01     3345.14     47.59 o 
  -1   0   3     1894.47     1934.11     27.42 o 
   1   0   3    20296.61    19809.97    462.08 o 
   3   0   3     5607.86     6015.72    143.75 o 
   5   0   3     2220.28     2386.55     62.57 o 
   7   0   3      486.40      499.67     20.76 o 
   9   0   3       38.71       31.36      7.45 o 
 -10   1   3        4.93       -2.01      3.04 o 
  -9   1   3       13.31        8.34      3.31 o 
  -8   1   3       88.43       92.10      4.94 o 
  -7   1   3        0.65        9.51      5.68 o 
  -6   1   3     1096.58     1141.91     17.35 o 
  -5   1   3     2008.52     1954.25     21.36 o 
  -4   1   3     4179.07     4167.85     42.03 o 
  -3   1   3     3423.07     3564.96     35.77 o 
  -2   1   3      989.62      932.07     12.72 o 
  -1   1   3    38743.57    33223.46    453.09 o 
   0   1   3     4073.31     3888.55     64.66 o 
   1   1   3    14435.24    13912.38    305.60 o 
   2   1   3     2808.17     2742.22     33.45 o 
   3   1   3      678.10      718.03     12.39 o 
   4   1   3     1924.04     2002.29     30.47 o 
   5   1   3        2.17        4.10      2.07 o 
   6   1   3      123.62      133.05      5.63 o 
   7   1   3       21.86       15.13      3.24 o 
   8   1   3        8.04        9.51      3.71 o 
   9   1   3       13.64        9.95      9.43 o 
 -10   2   3        2.16        3.01      3.23 o 
  -9   2   3        0.01       -3.55      2.69 o 
  -8   2   3        7.88        3.38      3.70 o 
  -7   2   3        1.59       -2.59      2.11 o 
  -6   2   3        3.01       11.22      4.08 o 
  -5   2   3        5.81       12.45      3.57 o 
  -4   2   3        6.71        6.23      2.13 o 
  -3   2   3      328.27      292.05      5.76 o 
  -2   2   3      615.53      662.44      9.39 o 
  -1   2   3      699.10      738.76     14.63 o 
   0   2   3    22554.68    21681.42    335.06 o 
   1   2   3     6776.94     6588.60     69.99 o 
   2   2   3     8316.93     7911.09    107.32 o 
   3   2   3      489.31      444.83      8.79 o 
   4   2   3     2320.55     2332.85     55.90 o 
   5   2   3       53.65       58.00      3.73 o 
   6   2   3      133.12      159.25      6.38 o 
   7   2   3        1.25        3.18      2.60 o 
   8   2   3       75.61       71.80      5.37 o 
   9   2   3        0.12       -2.14      3.15 o 
  -9   3   3       32.36       30.22      4.90 o 
  -8   3   3       20.23       16.40      4.31 o 
  -7   3   3      381.63      341.95      9.59 o 
  -6   3   3      222.52      188.97      6.32 o 
  -5   3   3      991.30      879.03     15.80 o 
  -4   3   3      123.38       99.01      2.78 o 
  -3   3   3     6915.18     7036.36    112.56 o 
  -2   3   3     5758.09     5998.55     71.91 o 
  -1   3   3    21914.14    20794.01    217.76 o 
   0   3   3      454.76      444.65      6.42 o 
   1   3   3     7364.94     7493.26     72.53 o 
   2   3   3     4383.08     4203.56     58.40 o 
   3   3   3     1749.67     1913.28     38.88 o 
   4   3   3     1133.76     1102.79     18.76 o 
   5   3   3       72.77       68.01      4.27 o 
   6   3   3       78.99       48.50      4.07 o 
   7   3   3       29.26       25.89      3.84 o 
   8   3   3        8.28        1.58      3.00 o 
   9   3   3        1.32        2.06      3.22 o 
  -9   4   3       28.23       26.35      5.37 o 
  -8   4   3        0.28       -0.83      2.20 o 
  -7   4   3        7.33        7.61      3.29 o 
  -6   4   3        0.89        8.86      3.42 o 
  -5   4   3      193.54      222.57      6.59 o 
  -4   4   3      290.12      311.70      7.36 o 
  -3   4   3     2593.02     2534.53     38.71 o 
  -2   4   3      697.24      879.43     14.10 o 
  -1   4   3     1053.44      929.42     10.17 o 
   0   4   3       93.53      104.81      4.43 o 
   1   4   3     3084.34     3157.25     38.31 o 
   2   4   3     1033.98     1037.85     20.90 o 
   3   4   3      933.03      894.71     16.43 o 
   4   4   3      313.69      398.45     37.64 o 
   5   4   3     1141.61     1227.76     21.57 o 
   6   4   3       23.65       13.06      3.10 o 
   7   4   3      252.31      225.63      9.14 o 
   8   4   3        4.00        5.31      2.55 o 
   9   4   3        4.51        4.79      3.52 o 
  -9   5   3        0.71        3.21      4.02 o 
  -8   5   3      123.26      112.44      8.05 o 
  -7   5   3        6.68        6.28      2.53 o 
  -6   5   3     1315.22     1383.55     23.79 o 
  -5   5   3        0.40       -0.54      1.76 o 
  -4   5   3     2157.39     2221.91     33.76 o 
  -3   5   3      362.67      358.87     10.98 o 
  -2   5   3     3928.69     4288.81     46.17 o 
  -1   5   3      967.41     1006.63     13.92 o 
   0   5   3     1126.31     1117.60     14.80 o 
   1   5   3       91.91       95.84      2.91 o 
   2   5   3      504.47      376.25      6.91 o 
   3   5   3       22.71       28.60      2.62 o 
   4   5   3     1111.62      983.61     21.82 o 
   5   5   3       20.41       20.15      2.95 o 
   6   5   3        6.64        5.74      2.88 o 
   7   5   3        5.01        7.62      3.28 o 
   8   5   3        0.04       -1.85      3.12 o 
  -9   6   3        2.88        3.47      4.02 o 
  -8   6   3        0.25       -0.99      3.20 o 
  -7   6   3        5.40        7.86      3.80 o 
  -6   6   3       49.05       67.03      6.11 o 
  -5   6   3        0.14        1.98      2.19 o 
  -4   6   3      309.19      321.12      7.97 o 
  -3   6   3      439.02      464.60     13.17 o 
  -2   6   3      151.98      185.13      4.27 o 
  -1   6   3      698.40      676.95     10.08 o 
   0   6   3     1140.67     1186.37     16.02 o 
   1   6   3      363.67      377.01      6.85 o 
   2   6   3     2840.77     2790.59     35.36 o 
   3   6   3      634.06      659.05     12.91 o 
   4   6   3      575.57      595.99     21.16 o 
   5   6   3      301.22      260.97      8.24 o 
   6   6   3       82.76       83.22      7.57 o 
   7   6   3       15.18       14.35      3.55 o 
   8   6   3       14.26       13.44      4.01 o 
  -8   7   3        0.74        3.26      3.75 o 
  -7   7   3      116.00      104.16      7.84 o 
  -6   7   3        0.56        2.72      3.13 o 
  -5   7   3      710.56      599.48     25.35 o 
  -4   7   3       95.07       59.89      5.11 o 
  -3   7   3     2691.10     2807.82     35.83 o 
  -2   7   3        3.66        2.08      1.37 o 
  -1   7   3     3466.71     3437.94     42.44 o 
   0   7   3        0.83        0.87      1.22 o 
   1   7   3     3533.84     3649.05     45.11 o 
   2   7   3        1.57        1.63      1.46 o 
   3   7   3       82.72       91.77      3.93 o 
   4   7   3       64.76       60.31      4.10 o 
   5   7   3       40.55       40.76      3.99 o 
   6   7   3        0.79       -1.46      2.50 o 
   7   7   3        2.07        3.53      3.11 o 
   8   7   3        0.54        5.57      3.57 o 
  -8   8   3        0.31        3.35      4.18 o 
  -7   8   3       50.23       47.56      6.11 o 
  -6   8   3        3.15        5.07      3.66 o 
  -5   8   3        0.09       -0.50      4.69 o 
  -4   8   3       38.83       46.28      4.91 o 
  -3   8   3       53.27       61.55      3.84 o 
  -2   8   3      111.58      117.90      4.70 o 
  -1   8   3      200.68      225.53      5.54 o 
   0   8   3     1188.51     1166.27     20.19 o 
   1   8   3       75.87       78.09      3.38 o 
   2   8   3     1230.51     1277.69     18.68 o 
   3   8   3      325.42      316.99      7.43 o 
   4   8   3      111.86      109.91      4.81 o 
   5   8   3      186.23      188.87      7.47 o 
   6   8   3       12.86       10.64      3.31 o 
   7   8   3        5.18        9.49      3.57 o 
  -7   9   3        0.68       -1.02      3.33 o 
  -6   9   3      182.07      191.02     11.34 o 
  -5   9   3        1.98        3.44      3.68 o 
  -4   9   3      503.07      526.35     17.89 o 
  -3   9   3       32.65       56.95     12.90 o 
  -2   9   3      211.55      235.23      9.13 o 
  -1   9   3      278.27      254.96     13.51 o 
   0   9   3      393.04      396.71     11.89 o 
   1   9   3        1.11        2.19      2.12 o 
   2   9   3      354.44      368.22      9.28 o 
   3   9   3        0.06        1.77      2.29 o 
   4   9   3      254.80      247.14      7.08 o 
   5   9   3        0.09        0.65      2.26 o 
   6   9   3       14.20       12.19      3.09 o 
   7   9   3        3.32        5.09      4.36 o 
  -7  10   3        0.71        0.42      4.36 o 
  -6  10   3        7.15        7.73      4.23 o 
  -5  10   3       24.52       26.16      5.07 o 
  -4  10   3       93.59      101.09     11.73 o 
  -3  10   3      236.19      241.88     14.88 o 
  -2  10   3        2.30       12.92      5.41 o 
  -1  10   3       27.63       26.95      3.98 o 
   0  10   3      218.93      221.81      8.92 o 
   1  10   3        0.27       -1.73      3.21 o 
   2  10   3      228.92      197.85      8.69 o 
   3  10   3       50.31       34.55      4.55 o 
   4  10   3       17.52       22.83      3.62 o 
   5  10   3       71.20       63.61      5.09 o 
   6  10   3        5.39       10.33      3.60 o 
  -6  11   3        6.80        3.92      4.63 o 
  -5  11   3       30.09       32.42      5.62 o 
  -4  11   3       15.38        8.99      4.18 o 
  -3  11   3      361.97      371.68     13.47 o 
  -2  11   3        0.70        0.38      3.29 o 
  -1  11   3      611.75      605.48     17.09 o 
   0  11   3        4.50        0.39      6.99 o 
   1  11   3      214.75      207.05      9.93 o 
   2  11   3       51.03       42.99      7.23 o 
   3  11   3        1.37       12.92     11.44 o 
   4  11   3        3.66        8.74      8.15 o 
   5  11   3        6.92        2.67      4.76 o 
  -4  12   3        0.02       -3.04      3.61 o 
  -3  12   3        5.75       10.20      4.24 o 
  -2  12   3       10.78       16.81      4.34 o 
  -1  12   3        1.24       -2.07      3.14 o 
   0  12   3      160.02      159.71     10.92 o 
   1  12   3       11.24        7.51      3.93 o 
   2  12   3      108.59      103.18      7.51 o 
   3  12   3        0.37        6.25      3.93 o 
   4  12   3       22.62       26.69      7.12 o 
  -3  13   3        7.70       -0.80      4.11 o 
  -2  13   3       14.87       18.35      5.10 o 
  -1  13   3       45.45       44.22      5.93 o 
   0  13   3        2.80       11.52      5.08 o 
   1  13   3       11.75       13.22      5.56 o 
   2  13   3       39.96       39.88      8.04 o 
 -10   0   4        2.28        4.60     10.97 o 
  -8   0   4        9.81       10.04      7.38 o 
  -6   0   4      391.15      366.67     11.17 o 
  -4   0   4     4859.48     5137.42     72.51 o 
  -2   0   4    11266.83    10882.27    177.64 o 
   0   0   4    25383.91    23784.13    390.27 o 
   2   0   4    14324.80    14501.94    338.28 o 
   4   0   4     1785.51     1746.88     47.08 o 
   6   0   4      656.13      675.96     24.09 o 
   8   0   4       83.45       80.55      9.01 o 
 -10   1   4        9.42        8.29      3.65 o 
  -9   1   4       37.06       34.36      3.85 o 
  -8   1   4       36.58       32.93      3.42 o 
  -7   1   4      242.30      250.47      6.74 o 
  -6   1   4      416.72      413.97      7.51 o 
  -5   1   4     2358.60     2431.96     25.99 o 
  -4   1   4       94.56       58.38      2.13 o 
  -3   1   4     4413.78     4637.80     46.11 o 
  -2   1   4     1393.88     1377.63     14.48 o 
  -1   1   4     1117.83     1341.43     23.51 o 
   0   1   4     3175.75     3418.95     41.07 o 
   1   1   4     3775.59     3512.50     49.30 o 
   2   1   4       89.93      108.57      6.60 o 
   3   1   4        1.65       -0.02      1.40 o 
   4   1   4      454.95      448.18      9.53 o 
   5   1   4        2.75        4.90      2.11 o 
   6   1   4       87.75       83.98      4.65 o 
   7   1   4       46.86       47.25      6.84 o 
   8   1   4       13.42       13.60      4.18 o 
   9   1   4       14.26       12.86      4.27 o 
 -10   2   4        0.22       -0.07      3.31 o 
  -9   2   4       18.61       16.03      3.50 o 
  -8   2   4        0.93        2.75      2.78 o 
  -7   2   4      113.42      138.68      5.09 o 
  -6   2   4       31.51       42.72      3.36 o 
  -5   2   4     1066.73     1112.57     14.70 o 
  -4   2   4     1683.59     2014.46     21.55 o 
  -3   2   4     3106.41     3338.40     33.76 o 
  -2   2   4     1076.52      988.12     11.70 o 
  -1   2   4    14112.91    14466.57    197.55 o 
   0   2   4     3732.28     3861.12     46.51 o 
   1   2   4    10436.90     9693.51    114.60 o 
   2   2   4        1.04        0.93      1.00 o 
   3   2   4     7373.20     7020.58     83.44 o 
   4   2   4     1002.37      959.05     16.68 o 
   5   2   4      871.85      874.12     16.46 o 
   6   2   4      137.05      134.15      5.95 o 
   7   2   4       37.80       44.66      4.32 o 
   8   2   4        2.57        1.73      3.45 o 
   9   2   4        4.38       16.40      4.50 o 
  -9   3   4        8.81        2.91      3.61 o 
  -8   3   4      118.54      111.70      7.05 o 
  -7   3   4       70.99       70.95      4.54 o 
  -6   3   4       10.42        2.40      2.28 o 
  -5   3   4      530.99      512.43     10.61 o 
  -4   3   4     1753.59     1992.76     29.41 o 
  -3   3   4      999.96     1061.34     14.86 o 
  -2   3   4     5696.28     5393.21     65.03 o 
  -1   3   4     4664.40     4996.81     60.09 o 
   0   3   4     4446.35     4443.04     47.59 o 
   1   3   4        9.87       11.07      0.93 o 
   2   3   4      150.00      198.21     10.70 o 
   3   3   4      296.37      304.79      7.06 o 
   4   3   4      899.97      896.64     16.12 o 
   5   3   4        5.80       10.19      2.78 o 
   6   3   4       33.95       39.55      3.82 o 
   7   3   4       57.73       57.14      4.81 o 
   8   3   4        3.40        1.36      2.70 o 
   9   3   4        3.54       -0.63      7.45 o 
  -9   4   4        5.87       10.45      4.44 o 
  -8   4   4        0.17        2.83      3.45 o 
  -7   4   4       42.16       50.51      5.43 o 
  -6   4   4      243.06      220.98      6.98 o 
  -5   4   4       74.65       94.37      4.19 o 
  -4   4   4     2836.46     2948.13     37.45 o 
  -3   4   4        4.73        2.55      1.14 o 
  -2   4   4    10221.64     9668.02    123.72 o 
  -1   4   4      307.41      320.26      6.08 o 
   0   4   4    14523.21    14598.93    140.12 o 
   1   4   4     3022.68     2891.22     29.21 o 
   2   4   4     3104.59     3246.77     40.31 o 
   3   4   4      400.45      355.99     16.92 o 
   4   4   4     1739.57     1759.31     27.98 o 
   5   4   4      109.14      127.13      5.51 o 
   6   4   4      706.28      677.85     17.70 o 
   7   4   4        0.29       -0.94      2.73 o 
   8   4   4       36.95       34.52      3.82 o 
  -9   5   4       16.82       18.04      4.69 o 
  -8   5   4       12.00       13.70      4.11 o 
  -7   5   4      499.60      481.67     15.52 o 
  -6   5   4       17.70       18.31      4.45 o 
  -5   5   4     1936.69     2027.91     37.46 o 
  -4   5   4      229.80      277.00      6.92 o 
  -3   5   4      893.09      954.19     15.95 o 
  -2   5   4      749.40      643.49      9.43 o 
  -1   5   4       47.53       44.31      1.84 o 
   0   5   4      261.55      283.20      4.24 o 
   1   5   4       74.07       89.43      2.82 o 
   2   5   4      303.07      324.46      6.36 o 
   3   5   4      381.60      303.48      9.23 o 
   4   5   4       36.53       63.47      5.00 o 
   5   5   4       14.37       10.64      2.77 o 
   6   5   4        9.23        3.99      4.30 o 
   7   5   4        8.10        8.87      3.31 o 
   8   5   4        7.94        8.47      3.82 o 
  -9   6   4        3.48       -2.72      3.50 o 
  -8   6   4        0.72        4.49      3.70 o 
  -7   6   4       22.08       14.43      6.71 o 
  -6   6   4      447.45      394.45     16.88 o 
  -5   6   4       37.68       11.26      3.26 o 
  -4   6   4     1210.47     1309.34     47.97 o 
  -3   6   4      189.01      229.53      6.94 o 
  -2   6   4     2987.29     2804.76     31.19 o 
  -1   6   4     1195.85     1072.73     14.94 o 
   0   6   4      801.69      798.11     11.51 o 
   1   6   4     5679.35     5639.09     67.69 o 
   2   6   4      765.37      760.63     11.95 o 
   3   6   4     2193.96     2212.62     34.05 o 
   4   6   4      257.69      247.52      7.47 o 
   5   6   4      218.59      181.08      7.09 o 
   6   6   4      134.40      135.33      6.62 o 
   7   6   4       12.48       10.19      3.41 o 
   8   6   4       16.91       13.83      4.04 o 
  -8   7   4       21.15       10.60      6.65 o 
  -7   7   4       19.16       11.99      5.50 o 
  -6   7   4       31.32       22.12      4.38 o 
  -5   7   4      131.85      131.59      7.49 o 
  -4   7   4      181.66      176.00      7.98 o 
  -3   7   4       29.14       30.79      3.91 o 
  -2   7   4     1059.03     1018.36     24.71 o 
  -1   7   4        0.14        1.36      1.12 o 
   0   7   4     1396.52     1582.21     21.08 o 
   1   7   4       15.43       26.27      2.65 o 
   2   7   4      382.88      333.56      6.99 o 
   3   7   4        8.26       11.48      3.09 o 
   4   7   4      295.64      293.32      8.56 o 
   5   7   4        4.94        6.32      2.86 o 
   6   7   4       24.11       19.01      4.67 o 
   7   7   4        0.79        2.30      3.59 o 
  -8   8   4        2.69        7.27      4.62 o 
  -7   8   4       60.40       84.22     15.55 o 
  -6   8   4       58.81       48.86      6.41 o 
  -5   8   4       62.91       63.02      5.97 o 
  -4   8   4      471.59      571.73     26.82 o 
  -3   8   4      259.70      235.42      9.25 o 
  -2   8   4     1030.15     1165.20     25.21 o 
  -1   8   4      725.73      706.73     17.06 o 
   0   8   4      266.88      241.54      8.59 o 
   1   8   4      971.38      997.68     17.50 o 
   2   8   4      264.00      291.62      8.01 o 
   3   8   4      337.72      342.45      9.03 o 
   4   8   4      166.50      187.67      6.08 o 
   5   8   4       52.24       43.23      4.34 o 
   6   8   4       48.53       51.20      4.81 o 
   7   8   4        0.03       -1.70      3.00 o 
  -7   9   4       66.02       62.76     10.86 o 
  -6   9   4        1.38       -0.62      3.55 o 
  -5   9   4      270.52      271.73     11.49 o 
  -4   9   4        6.88        9.35      9.04 o 
  -3   9   4      135.95      154.42      7.80 o 
  -2   9   4        8.89        7.90      2.95 o 
  -1   9   4      104.69      137.50      6.86 o 
   0   9   4        8.65        5.31      2.72 o 
   1   9   4        4.18        4.94      2.97 o 
   2   9   4       33.37       31.37      4.39 o 
   3   9   4       51.93       65.28      5.04 o 
   4   9   4        1.97        3.97      2.68 o 
   5   9   4        1.31        0.74      2.72 o 
   6   9   4        2.18        4.76      3.29 o 
  -6  10   4       18.33       29.15      7.41 o 
  -5  10   4        0.11        6.12      3.77 o 
  -4  10   4      305.59      337.54     12.67 o 
  -3  10   4       52.70       38.04      5.03 o 
  -2  10   4      362.62      330.14     11.73 o 
  -1  10   4      106.00      106.75      6.76 o 
   0  10   4      380.06      369.20     12.24 o 
   1  10   4      138.50      146.65      7.55 o 
   2  10   4       51.58       43.20      4.79 o 
   3  10   4       70.26       77.00     14.47 o 
   4  10   4       74.90       54.48      5.63 o 
   5  10   4       10.18       11.79      4.69 o 
   6  10   4       35.03       33.21      4.65 o 
  -6  11   4        1.40        6.09      4.68 o 
  -5  11   4       10.66       16.68      6.15 o 
  -4  11   4       25.13       28.16      5.08 o 
  -3  11   4        2.53        6.41      3.80 o 
  -2  11   4      126.37      127.14      7.84 o 
  -1  11   4        0.01        3.83      3.37 o 
   0  11   4       63.18       71.61      6.06 o 
   1  11   4       34.64       36.30      4.74 o 
   2  11   4        4.69        1.56      3.17 o 
   3  11   4        0.00        3.61      3.74 o 
   4  11   4       28.86       27.76      4.89 o 
   5  11   4        0.08       -3.60      3.68 o 
  -4  12   4        4.42       11.47      4.38 o 
  -3  12   4        7.88       14.63      4.48 o 
  -2  12   4        5.07        8.90      4.02 o 
  -1  12   4       89.13      103.24      7.43 o 
   0  12   4        7.27        1.29      3.46 o 
   1  12   4      182.02      173.68      9.25 o 
   2  12   4        0.02       -1.21      3.50 o 
   3  12   4       81.23       74.69      7.06 o 
   4  12   4        0.02       -2.34      3.52 o 
  -3  13   4        6.34        6.00      4.46 o 
  -2  13   4       13.59       11.40      4.68 o 
  -1  13   4        0.52        0.21      3.92 o 
   0  13   4       11.95        6.76      4.14 o 
   1  13   4        0.01        5.21      4.09 o 
   2  13   4        0.66        6.37      4.55 o 
  -9   0   5       44.96       41.70      5.64 o 
  -7   0   5      166.56      158.29      7.75 o 
  -5   0   5     3756.55     3894.29     56.56 o 
  -3   0   5    17091.14    16138.76    220.90 o 
  -1   0   5    12831.51    12969.50    218.88 o 
   1   0   5     4598.29     4752.31    112.91 o 
   3   0   5      300.24      330.42      8.52 o 
   5   0   5      751.17      851.14     19.60 o 
   7   0   5      118.74      107.50      9.75 o 
   9   0   5        0.30        3.19      5.08 o 
 -10   1   5        0.23        1.82      3.22 o 
  -9   1   5       22.16       21.87      3.29 o 
  -8   1   5       41.63       44.50      3.71 o 
  -7   1   5       92.12       94.96      4.41 o 
  -6   1   5      395.43      392.96      7.73 o 
  -5   1   5       42.79       59.89      2.51 o 
  -4   1   5       83.60       72.36      2.35 o 
  -3   1   5     1279.03     1388.45     15.10 o 
  -2   1   5     1460.35     1628.25     64.25 o 
  -1   1   5       93.44       87.17      1.73 o 
   0   1   5     9678.37    10233.06    120.67 o 
   1   1   5     7711.67     8136.77    112.23 o 
   2   1   5     1622.58     1700.48     30.98 o 
   3   1   5     4110.09     4135.09     50.39 o 
   4   1   5      679.68      635.08     15.40 o 
   5   1   5      975.23      994.47     22.07 o 
   6   1   5       98.54       90.13      5.07 o 
   7   1   5       89.80       75.98      6.11 o 
   8   1   5       21.92       27.73      6.00 o 
   9   1   5        1.31        2.28      3.71 o 
 -10   2   5       16.56       17.12      5.28 o 
  -9   2   5        6.12       13.17      3.79 o 
  -8   2   5      374.12      370.71      9.20 o 
  -7   2   5        0.16        1.03      1.92 o 
  -6   2   5     1703.90     1780.36     22.38 o 
  -5   2   5       26.14       43.48      2.14 o 
  -4   2   5     3871.64     3997.78     40.60 o 
  -3   2   5     1431.76     1458.19     15.80 o 
  -2   2   5     8334.44     9185.05    193.19 o 
  -1   2   5      105.96       88.39      2.97 o 
   0   2   5    15068.83    14092.02    166.03 o 
   1   2   5      702.08      702.36     11.53 o 
   2   2   5    19082.75    17767.28    186.98 o 
   3   2   5      115.52      114.91      3.39 o 
   4   2   5     1345.40     1260.73     22.08 o 
   5   2   5        0.68        3.52      3.44 o 
   6   2   5        9.08        3.25      2.53 o 
   7   2   5        0.01        2.82      2.72 o 
   8   2   5        3.15        6.22      4.76 o 
   9   2   5        1.79        8.47      4.69 o 
  -9   3   5        6.29        8.04      4.19 o 
  -8   3   5       31.10       24.66      4.77 o 
  -7   3   5        2.28        4.97      3.16 o 
  -6   3   5      662.02      612.48     12.66 o 
  -5   3   5       68.29       88.85      7.92 o 
  -4   3   5       22.42       21.46      2.23 o 
  -3   3   5      548.94      513.91      8.31 o 
  -2   3   5        5.28       22.56      7.21 o 
  -1   3   5      299.79      422.88     10.45 o 
   0   3   5     3549.37     3578.79     43.67 o 
   1   3   5      966.43      951.85     10.63 o 
   2   3   5     1675.15     1715.37     19.96 o 
   3   3   5     1179.40     1090.24     17.99 o 
   4   3   5       98.92      112.92      8.26 o 
   5   3   5      952.26     1000.29     18.54 o 
   6   3   5       39.19       65.28      4.86 o 
   7   3   5       88.72       92.07      5.88 o 
   8   3   5        3.03        4.30      5.32 o 
  -9   4   5        7.53        8.35      4.30 o 
  -8   4   5       22.50       25.25      5.88 o 
  -7   4   5      109.56       97.70      6.62 o 
  -6   4   5      133.41      159.67      7.93 o 
  -5   4   5     1608.64     1710.24     27.06 o 
  -4   4   5      838.55      894.68     12.14 o 
  -3   4   5     6267.52     5437.29     66.33 o 
  -2   4   5      317.17      453.63      7.32 o 
  -1   4   5    11683.47    11227.09    146.15 o 
   0   4   5     1188.53     1123.11     13.32 o 
   1   4   5      705.15      806.68      9.47 o 
   2   4   5       45.47       17.41      1.91 o 
   3   4   5      535.02      576.24     11.20 o 
   4   4   5      107.10      105.84      5.18 o 
   5   4   5      109.46      135.30      6.86 o 
   6   4   5        0.32        2.80      2.74 o 
   7   4   5       31.70       33.09      4.12 o 
   8   4   5        2.36        3.96      3.54 o 
  -9   5   5        3.67        1.26      3.89 o 
  -8   5   5       11.46        9.94      4.00 o 
  -7   5   5        3.32       12.01      4.09 o 
  -6   5   5       13.56       45.78     18.42 o 
  -5   5   5      136.85      169.28     11.44 o 
  -4   5   5       14.21       10.44      2.61 o 
  -3   5   5       39.57       28.70      2.12 o 
  -2   5   5      205.76      129.97      6.60 o 
  -1   5   5      384.00      426.88      6.07 o 
   0   5   5      521.25      422.12      7.18 o 
   1   5   5       55.81       73.35      2.35 o 
   2   5   5     1161.16     1252.36     17.63 o 
   3   5   5      586.74      617.78     12.15 o 
   4   5   5       26.33       37.79      3.23 o 
   5   5   5       15.25       24.36      3.24 o 
   6   5   5       97.69      102.47      5.73 o 
   7   5   5       10.86       13.02      3.67 o 
   8   5   5       37.15       45.06      5.22 o 
  -9   6   5        3.16        4.24      4.01 o 
  -8   6   5       41.44       38.84      5.67 o 
  -7   6   5       90.29       88.29      7.01 o 
  -6   6   5      463.11      447.54     14.40 o 
  -5   6   5      145.10      161.12      7.93 o 
  -4   6   5      804.01      852.88     59.20 o 
  -3   6   5     2414.89     2364.08     44.31 o 
  -2   6   5     1251.61     1232.24     42.07 o 
  -1   6   5     1429.27     1400.24     18.80 o 
   0   6   5     2827.44     2839.25     35.58 o 
   1   6   5      912.66      961.54     13.91 o 
   2   6   5     1655.59     1642.59     22.33 o 
   3   6   5       18.68       25.20      2.57 o 
   4   6   5      291.87      297.83      8.43 o 
   5   6   5       54.39       53.95      5.27 o 
   6   6   5        0.37        4.88      3.04 o 
   7   6   5       35.59       31.29      4.31 o 
   8   6   5        0.91        4.88      3.56 o 
  -8   7   5        2.04       10.49      4.23 o 
  -7   7   5        0.35        1.72      3.19 o 
  -6   7   5        3.38        0.46      3.26 o 
  -5   7   5      113.77      142.58      7.92 o 
  -4   7   5       26.40       21.24      4.58 o 
  -3   7   5       28.07       31.22      4.36 o 
  -2   7   5        0.40        5.48      2.00 o 
  -1   7   5       31.63       54.29      5.75 o 
   0   7   5       16.28       17.01      2.81 o 
   1   7   5      415.70      343.67      7.94 o 
   2   7   5        4.25        5.64      1.94 o 
   3   7   5      258.94      257.60      7.51 o 
   4   7   5       35.56       34.21      3.91 o 
   5   7   5      354.65      347.36     10.10 o 
   6   7   5        0.99       -0.16      2.76 o 
   7   7   5       37.10       29.72      4.57 o 
  -8   8   5       55.40       58.96      6.98 o 
  -7   8   5       16.95       18.80      4.77 o 
  -6   8   5       74.30       88.16      7.26 o 
  -5   8   5      119.41      139.74      8.09 o 
  -4   8   5      304.03      303.54     11.16 o 
  -3   8   5     1428.42     1425.04     30.26 o 
  -2   8   5      236.44      263.39      9.54 o 
  -1   8   5      798.54      850.92     19.71 o 
   0   8   5      944.80      935.40     21.21 o 
   1   8   5      422.03      404.59     11.99 o 
   2   8   5     1234.74     1300.68     22.24 o 
   3   8   5        0.73        0.46      3.21 o 
   4   8   5      129.30      116.66      5.72 o 
   5   8   5       19.15       21.73      3.63 o 
   6   8   5        1.49       -0.20      3.59 o 
   7   8   5        8.48       12.15      5.01 o 
  -7   9   5        4.66       10.38      4.91 o 
  -6   9   5       20.50       16.61      4.67 o 
  -5   9   5        8.34       10.97      4.18 o 
  -4   9   5       13.33       25.93      4.43 o 
  -3   9   5       21.79       14.69      3.71 o 
  -2   9   5      358.63      309.89     11.82 o 
  -1   9   5       12.36       12.27      3.29 o 
   0   9   5      355.57      375.80     11.96 o 
   1   9   5        4.69        1.34      2.78 o 
   2   9   5       58.92       55.00      5.18 o 
   3   9   5       73.70       64.34      5.58 o 
   4   9   5       50.28       45.26      7.17 o 
   5   9   5        0.76        0.25      2.73 o 
   6   9   5       14.83        9.30      3.67 o 
  -6  10   5       14.27       15.03      5.99 o 
  -5  10   5      115.75      109.92      8.18 o 
  -4  10   5       57.41       58.65     10.30 o 
  -3  10   5      323.71      320.40     12.06 o 
  -2  10   5       40.63       31.36      5.02 o 
  -1  10   5      247.54      249.69      9.99 o 
   0  10   5      193.55      211.66      9.18 o 
   1  10   5        0.30        1.65      2.88 o 
   2  10   5       98.75       88.42      8.62 o 
   3  10   5       11.75        3.58      3.73 o 
   4  10   5       24.17       29.10      4.82 o 
   5  10   5       28.05       34.27      5.49 o 
  -5  11   5        0.30       -3.61      4.67 o 
  -4  11   5        0.10       -0.46      3.82 o 
  -3  11   5        0.01       -0.18      3.37 o 
  -2  11   5        2.95        6.13      5.67 o 
  -1  11   5        7.43        5.83      3.53 o 
   0  11   5       93.76       75.49      6.25 o 
   1  11   5        6.36        9.84      3.52 o 
   2  11   5       15.73       18.77      6.02 o 
   3  11   5       92.79       81.69      6.88 o 
   4  11   5        0.01        1.52      3.66 o 
  -4  12   5        5.08        1.77      4.11 o 
  -3  12   5        8.72       15.45      4.74 o 
  -2  12   5       15.00       17.39      4.58 o 
  -1  12   5       24.36       33.94      5.29 o 
   0  12   5      122.21      134.05      8.31 o 
   1  12   5        3.46        5.51      3.78 o 
   2  12   5      135.48      127.90      8.56 o 
   3  12   5        0.08        5.78      4.33 o 
  -2  13   5        8.03       11.16      4.70 o 
  -1  13   5        1.12       -4.12      3.43 o 
   0  13   5       35.75       25.66      5.37 o 
   1  13   5        3.71        2.69      5.41 o 
 -10   0   6       20.13       14.13      4.97 o 
  -8   0   6       70.78       86.82      6.52 o 
  -6   0   6      512.32      515.30     11.27 o 
  -4   0   6     5622.06     5512.64     77.97 o 
  -2   0   6     7642.29     7739.83    106.59 o 
   0   0   6       38.53       41.54      2.14 o 
   2   0   6      178.66      147.86      7.19 o 
   6   0   6       11.66       11.42      4.49 o 
   8   0   6        0.59        3.34      4.97 o 
 -10   1   6        1.32        2.55      3.44 o 
  -9   1   6       12.60       14.76      3.38 o 
  -8   1   6        2.18        2.59      4.59 o 
  -7   1   6       51.02       54.92      3.54 o 
  -6   1   6      393.50      391.65      7.39 o 
  -5   1   6      423.85      422.56      6.60 o 
  -4   1   6      620.41      562.58     12.47 o 
  -3   1   6     3128.89     3341.21     33.91 o 
  -2   1   6     6062.28     6112.26     59.91 o 
  -1   1   6    15843.62    15311.71    160.41 o 
   0   1   6     1352.13     1242.44     14.19 o 
   1   1   6     7961.58     7884.71    109.18 o 
   2   1   6     1460.30     1401.45     26.38 o 
   3   1   6     2562.46     2524.48     37.12 o 
   4   1   6     1516.16     1648.76     26.32 o 
   5   1   6      107.51       84.04      5.35 o 
   6   1   6      260.23      235.07      9.57 o 
   7   1   6       37.14       72.83      7.78 o 
   8   1   6        1.14       -0.90      3.11 o 
 -10   2   6        0.46        0.95      4.24 o 
  -9   2   6       65.02       67.06     12.34 o 
  -8   2   6       10.35       12.44      3.87 o 
  -7   2   6      740.56      733.54     11.82 o 
  -6   2   6       19.62       29.71      2.43 o 
  -5   2   6     1308.24     1314.59     15.44 o 
  -4   2   6      638.14      708.33      9.07 o 
  -3   2   6     1571.02     1997.96    105.96 o 
  -2   2   6      995.09      998.53     11.88 o 
  -1   2   6     2076.52     2083.89     37.65 o 
   0   2   6      121.38      135.20      4.72 o 
   1   2   6     1677.14     1379.90     21.10 o 
   2   2   6      600.34      599.46      9.34 o 
   3   2   6       77.58       49.84      6.50 o 
   4   2   6       27.48       37.56      3.72 o 
   5   2   6       11.71       20.89      3.50 o 
   6   2   6        7.97        7.32      4.54 o 
   7   2   6       52.01       51.35      5.36 o 
   8   2   6        0.31        1.04      3.40 o 
  -9   3   6        0.13        5.83      3.91 o 
  -8   3   6       20.03       22.07      4.44 o 
  -7   3   6        4.08        5.32      3.17 o 
  -6   3   6      336.77      411.65     10.49 o 
  -5   3   6      214.51      232.09      7.86 o 
  -4   3   6     4068.54     3745.63     42.29 o 
  -3   3   6      846.20      805.14     11.92 o 
  -2   3   6     4522.76     4757.66     67.53 o 
  -1   3   6     1417.12     1333.24     20.93 o 
   0   3   6     1999.34     2076.76     26.31 o 
   1   3   6     2136.23     2030.31     25.98 o 
   2   3   6     4939.10     4921.37     53.59 o 
   3   3   6      507.19      523.41     10.36 o 
   4   3   6     1783.95     1874.91     38.46 o 
   5   3   6        0.38       -2.37      2.04 o 
   6   3   6      282.36      286.43      9.10 o 
   7   3   6        6.38        9.00      3.90 o 
   8   3   6       14.62        7.33      3.86 o 
  -9   4   6       13.56        8.88      4.25 o 
  -8   4   6       29.29       33.44      5.12 o 
  -7   4   6      119.19      127.99      7.71 o 
  -6   4   6     1065.44     1083.38     24.87 o 
  -5   4   6       61.39       82.12      5.16 o 
  -4   4   6     2360.27     2084.97     28.49 o 
  -3   4   6      144.05      144.71      8.45 o 
  -2   4   6     6019.60     5277.01     86.48 o 
  -1   4   6      342.34      421.85      8.76 o 
   0   4   6      489.54      515.84     15.99 o 
   1   4   6      126.67      188.85      3.46 o 
   2   4   6       15.02        9.11      2.90 o 
   3   4   6      176.16      135.32      4.81 o 
   4   4   6       85.05       85.72      4.27 o 
   5   4   6       21.36        3.68      2.66 o 
   6   4   6       11.31        7.32      2.83 o 
   7   4   6        8.26       12.32      6.03 o 
   8   4   6        0.01        1.69      3.93 o 
  -9   5   6        5.05        9.46      4.34 o 
  -8   5   6        0.03       -2.28      3.00 o 
  -7   5   6       41.34       49.98      5.59 o 
  -6   5   6       19.89       25.29      4.25 o 
  -5   5   6        2.05        4.26      2.64 o 
  -4   5   6      449.85      379.43      9.62 o 
  -3   5   6     1865.23     1861.20     29.78 o 
  -2   5   6      404.39      464.65     10.42 o 
  -1   5   6     5685.25     5386.69     76.76 o 
   0   5   6       37.37       22.44      1.87 o 
   1   5   6     8095.27     7852.76     84.56 o 
   2   5   6      505.90      502.78      7.76 o 
   3   5   6     1678.46     1740.59     34.25 o 
   4   5   6       19.39       42.15      3.46 o 
   5   5   6      121.38      132.58      6.09 o 
   6   5   6       18.12       13.76      3.37 o 
   7   5   6       60.49       93.18      8.14 o 
   8   5   6        0.32       -0.95      3.50 o 
  -9   6   6       46.31       40.53      7.45 o 
  -8   6   6        6.65        7.04      3.75 o 
  -7   6   6      268.02      238.30     16.96 o 
  -6   6   6       44.79       41.88      5.35 o 
  -5   6   6      139.79      116.98     14.94 o 
  -4   6   6      261.87      291.51     10.09 o 
  -3   6   6      100.49      158.13      9.42 o 
  -2   6   6      902.12      891.63     16.55 o 
  -1   6   6      272.73      258.84      6.05 o 
   0   6   6      591.47      627.67     10.66 o 
   1   6   6      171.50      181.83      5.67 o 
   2   6   6       82.15       64.24      3.65 o 
   3   6   6       53.26       68.65      4.98 o 
   4   6   6       32.17       45.77      3.66 o 
   5   6   6       20.57       28.88      3.66 o 
   6   6   6        0.12        3.77      2.92 o 
   7   6   6       18.15       17.50      4.03 o 
  -8   7   6        1.13        2.19      9.45 o 
  -7   7   6       11.50       11.72      4.21 o 
  -6   7   6       95.05      122.00     13.34 o 
  -5   7   6        9.16       15.71      9.90 o 
  -4   7   6      470.80      501.05     18.66 o 
  -3   7   6       11.87       24.75      3.75 o 
  -2   7   6      701.04      691.43     13.46 o 
  -1   7   6       93.87       83.12      4.21 o 
   0   7   6      588.12      510.81     13.49 o 
   1   7   6       39.32       46.59      3.97 o 
   2   7   6      358.63      336.56      8.51 o 
   3   7   6       12.01       27.25      3.20 o 
   4   7   6      885.74      900.43     17.87 o 
   5   7   6       21.26       20.23      7.47 o 
   6   7   6       97.93       89.98      9.23 o 
   7   7   6        0.50        5.76      4.27 o 
  -8   8   6       13.72       18.77      5.21 o 
  -7   8   6       39.00       42.37      6.41 o 
  -6   8   6        9.94       12.98     11.21 o 
  -5   8   6       88.94      100.91      9.73 o 
  -4   8   6      820.45      766.83     19.87 o 
  -3   8   6        0.80        9.18      3.24 o 
  -2   8   6      321.02      344.12     11.25 o 
  -1   8   6       76.07       80.45      6.86 o 
   0   8   6      193.65      186.36      8.04 o 
   1   8   6      399.51      469.74     46.43 o 
   2   8   6        4.82       14.69      9.77 o 
   3   8   6      131.20      135.89     10.27 o 
   4   8   6        1.04        6.44      3.31 o 
   5   8   6        0.67       -0.28      3.36 o 
   6   8   6        0.67        1.19      4.05 o 
  -7   9   6        2.98        1.13      3.67 o 
  -6   9   6        1.41        1.11      3.90 o 
  -5   9   6        4.50        8.37      7.39 o 
  -4   9   6       41.23       34.14      5.10 o 
  -3   9   6      138.06      119.62      7.26 o 
  -2   9   6       45.50       43.65      4.86 o 
  -1   9   6      942.47      924.54     25.30 o 
   0   9   6       11.49       26.66      4.14 o 
   1   9   6     1136.37     1111.90     25.23 o 
   2   9   6       81.19       59.95      6.00 o 
   3   9   6      193.63      197.84     13.90 o 
   4   9   6        4.41        0.43      3.15 o 
   5   9   6       15.29       14.61      4.31 o 
   6   9   6        2.41       -0.90      3.87 o 
  -6  10   6       14.85       20.18      5.54 o 
  -5  10   6       25.44       31.41      5.49 o 
  -4  10   6      121.99      116.17      7.87 o 
  -3  10   6        0.09        2.65      4.11 o 
  -2  10   6      341.35      316.20     11.63 o 
  -1  10   6       34.79       44.86      4.97 o 
   0  10   6       10.89       11.69      3.69 o 
   1  10   6       91.58       93.99     11.62 o 
   2  10   6        0.55        3.49      5.60 o 
   3  10   6       13.13       10.23      5.88 o 
   4  10   6        1.59        0.31      3.97 o 
   5  10   6        2.14        2.32      3.91 o 
  -5  11   6       12.06       17.75      5.00 o 
  -4  11   6       94.40      110.16      8.24 o 
  -3  11   6       27.65       25.48      5.99 o 
  -2  11   6       39.61       44.64     10.97 o 
  -1  11   6      136.61      115.67     10.30 o 
   0  11   6       15.83       15.97      4.22 o 
   1  11   6       29.96       33.53      6.43 o 
   2  11   6       68.84       60.10      6.14 o 
   3  11   6        7.32        2.39      4.21 o 
   4  11   6       94.05       96.91      7.83 o 
  -4  12   6        6.87        5.39      4.78 o 
  -3  12   6        4.20       14.01      6.49 o 
  -2  12   6       21.67       24.48      7.41 o 
  -1  12   6        5.01        6.23      4.63 o 
   0  12   6        4.68        3.01      3.72 o 
   1  12   6       19.39       20.57      4.84 o 
   2  12   6        0.46       -3.57      3.48 o 
   3  12   6        8.93       18.89      5.07 o 
  -1  13   6       70.36       67.55      8.38 o 
   0  13   6        1.90       -1.14      3.93 o 
  -9   0   7       16.81       13.79      4.23 o 
  -7   0   7        3.02        5.74      2.95 o 
  -5   0   7        1.50        7.83      1.95 o 
  -3   0   7       20.32        8.27      1.49 o 
  -1   0   7     2514.99     2610.84     37.24 o 
   1   0   7      366.47      350.03     12.01 o 
   3   0   7     2714.79     2565.21     46.21 o 
   5   0   7      645.61      612.50     22.80 o 
   7   0   7       69.99       56.38      8.08 o 
 -10   1   7       16.08       15.25      4.13 o 
  -9   1   7       12.19        8.23      3.43 o 
  -8   1   7      119.87      114.57      5.05 o 
  -7   1   7      313.70      309.29      7.57 o 
  -6   1   7      452.35      443.11      7.29 o 
  -5   1   7     2131.67     2012.44     22.20 o 
  -4   1   7     1432.99     1747.70     33.29 o 
  -3   1   7     6224.73     6107.13     60.42 o 
  -2   1   7     7269.35     7278.29     71.13 o 
  -1   1   7     5552.23     5407.74     57.58 o 
   0   1   7     8885.63     8642.07    102.35 o 
   1   1   7     1170.62     1149.79     18.14 o 
   2   1   7      897.85      783.83     32.76 o 
   3   1   7      794.65      866.12     41.91 o 
   4   1   7       95.00       78.97      4.10 o 
   5   1   7      129.98      141.26      9.32 o 
   6   1   7        8.47       23.23      4.02 o 
   7   1   7        4.43        1.99      3.00 o 
   8   1   7        1.14        1.49      3.32 o 
  -9   2   7        3.20        8.38      3.94 o 
  -8   2   7       75.70       71.61      5.25 o 
  -7   2   7        1.44        0.12      2.91 o 
  -6   2   7      227.18      249.98      6.62 o 
  -5   2   7        0.95        0.49      2.38 o 
  -4   2   7        9.53       15.35      3.78 o 
  -3   2   7     1161.78     1298.52     14.41 o 
  -2   2   7      544.98      475.42      9.21 o 
  -1   2   7       56.69       48.13      1.89 o 
   0   2   7      251.24      268.37      5.90 o 
   1   2   7        5.82        6.18      1.26 o 
   2   2   7      416.85      522.42     10.06 o 
   3   2   7      416.41      427.11      7.78 o 
   4   2   7       63.24       65.21      4.59 o 
   5   2   7        0.51        0.28      2.70 o 
   6   2   7      182.51      249.61     14.23 o 
   7   2   7        5.63        4.87      3.76 o 
   8   2   7       48.72       52.22      6.16 o 
  -9   3   7        6.03        5.05      3.92 o 
  -8   3   7       16.18       14.50      4.15 o 
  -7   3   7      272.94      299.32      9.27 o 
  -6   3   7      292.22      290.40      7.34 o 
  -5   3   7     3665.86     3719.28     42.75 o 
  -4   3   7      347.68      381.30      6.70 o 
  -3   3   7     3912.55     3524.38     51.67 o 
  -2   3   7     2360.62     2288.09     36.81 o 
  -1   3   7     3178.26     3302.61     47.92 o 
   0   3   7      389.42      349.84      7.93 o 
   1   3   7     3838.36     3993.00     49.09 o 
   2   3   7      297.48      307.47      6.23 o 
   3   3   7     1386.97     1453.52     25.68 o 
   4   3   7       10.89       27.78      8.28 o 
   5   3   7      803.04      811.00     19.81 o 
   6   3   7        3.30       24.28      4.40 o 
   7   3   7       32.08       27.32      5.02 o 
   8   3   7        1.15       -1.08      2.85 o 
  -9   4   7        8.23       10.01      4.33 o 
  -8   4   7       12.82       12.86      6.21 o 
  -7   4   7       26.59       25.90      4.31 o 
  -6   4   7       15.10       23.13      4.28 o 
  -5   4   7       32.26       32.64      3.32 o 
  -4   4   7        8.60        7.70      1.90 o 
  -3   4   7      112.89       99.67      7.23 o 
  -2   4   7     1463.96     1455.35     23.60 o 
  -1   4   7      210.07      213.41     11.48 o 
   0   4   7      594.60      639.98      9.81 o 
   1   4   7      548.68      446.06      7.03 o 
   2   4   7       17.76       30.47      1.94 o 
   3   4   7     1936.24     1932.60     29.83 o 
   4   4   7       28.29       38.36      3.22 o 
   5   4   7      161.16      155.83      7.73 o 
   6   4   7       10.20        9.56      3.07 o 
   7   4   7        3.35        4.93      4.05 o 
   8   4   7        5.99        1.02      5.93 o 
  -9   5   7        0.14        1.60      3.91 o 
  -8   5   7       60.58       62.76      6.38 o 
  -7   5   7        2.44       -2.65      3.10 o 
  -6   5   7      106.06      102.54      6.88 o 
  -5   5   7      180.93      172.72      6.86 o 
  -4   5   7      265.44      325.11     15.83 o 
  -3   5   7      105.86       94.38      4.68 o 
  -2   5   7     3499.71     3375.19     50.16 o 
  -1   5   7       36.41       30.75      2.82 o 
   0   5   7     7882.51     7698.27    108.09 o 
   1   5   7      134.22      143.22      3.85 o 
   2   5   7     2233.58     2130.48     25.40 o 
   3   5   7        6.13        3.00      3.60 o 
   4   5   7      174.59      172.05      6.30 o 
   5   5   7       11.33       17.84      3.27 o 
   6   5   7        1.77        4.06      2.97 o 
   7   5   7        2.32        2.76      3.43 o 
  -8   6   7       45.07       48.86      6.86 o 
  -7   6   7        6.50       10.84      4.14 o 
  -6   6   7      104.27      103.06     11.14 o 
  -5   6   7      224.02      220.48     10.64 o 
  -4   6   7       15.93       31.36      4.49 o 
  -3   6   7       37.78       26.97      3.10 o 
  -2   6   7      529.54      499.65     11.14 o 
  -1   6   7       42.98       53.67      4.17 o 
   0   6   7      552.75      542.73      9.80 o 
   1   6   7      948.78      891.69     14.10 o 
   2   6   7        1.14        4.76      3.39 o 
   3   6   7      492.92      426.14     10.30 o 
   4   6   7       38.55       38.28      6.54 o 
   5   6   7       61.09       56.25      5.91 o 
   6   6   7       40.28       63.69      6.45 o 
   7   6   7        1.26        0.51      4.12 o 
  -8   7   7        0.06       -0.70      3.60 o 
  -7   7   7      182.26      194.80     10.16 o 
  -6   7   7       28.35       42.24     10.01 o 
  -5   7   7      922.13      926.71     23.01 o 
  -4   7   7        1.36        3.61      4.15 o 
  -3   7   7     2105.40     2085.75     42.42 o 
  -2   7   7       31.24       20.34      4.41 o 
  -1   7   7      923.53      856.89     14.08 o 
   0   7   7       46.47       63.02      3.54 o 
   1   7   7      419.37      344.36     10.73 o 
   2   7   7       29.81       41.36      4.56 o 
   3   7   7     1214.42     1203.88     26.68 o 
   4   7   7        6.45        8.18      3.01 o 
   5   7   7      185.47      178.78      9.34 o 
   6   7   7        0.11        0.43      3.79 o 
   7   7   7        8.87        5.91      4.75 o 
  -8   8   7        9.03        6.79      4.55 o 
  -7   8   7        2.84        4.85      3.85 o 
  -6   8   7       21.17       20.98      4.66 o 
  -5   8   7       82.09       75.59      6.32 o 
  -4   8   7        6.27        8.36      3.71 o 
  -3   8   7      108.36      111.47      6.83 o 
  -2   8   7      140.83      154.79      6.02 o 
  -1   8   7        7.51       15.94      3.18 o 
   0   8   7       79.84       73.84      5.80 o 
   1   8   7      395.71      416.67     12.78 o 
   2   8   7       37.84       24.84      3.89 o 
   3   8   7      157.59      158.56      8.03 o 
   4   8   7       22.10       23.60      4.39 o 
   5   8   7       59.35       52.07      5.89 o 
   6   8   7       14.95       11.01      6.38 o 
  -7   9   7        0.54        6.13      4.50 o 
  -6   9   7       21.94       15.85      4.72 o 
  -5   9   7       40.06       51.13      6.04 o 
  -4   9   7      145.23      146.73      8.34 o 
  -3   9   7       30.74       30.05      4.38 o 
  -2   9   7      684.87      662.18     17.92 o 
  -1   9   7       63.73       57.00      5.46 o 
   0   9   7     1555.90     1645.60     58.55 o 
   1   9   7       16.71       10.65      3.69 o 
   2   9   7      280.63      280.73     10.72 o 
   3   9   7        6.05        4.91      5.76 o 
   4   9   7       16.60       11.21      3.89 o 
   5   9   7        1.95        1.26      3.60 o 
   6   9   7        0.01        2.30      4.35 o 
  -6  10   7       33.09       37.01      6.03 o 
  -5  10   7        3.09       -1.08      3.71 o 
  -4  10   7        1.54        3.12      3.62 o 
  -3  10   7       35.18       40.32      8.53 o 
  -2  10   7        0.65        1.29      4.58 o 
  -1  10   7        1.82        1.48      2.98 o 
   0  10   7       22.07       17.46      4.03 o 
   1  10   7       18.65       16.89      3.97 o 
   2  10   7       22.05       20.00      4.22 o 
   3  10   7      102.44       98.59     10.47 o 
   4  10   7        2.95        0.40      3.58 o 
   5  10   7       20.74       23.31      5.09 o 
  -5  11   7      147.13      130.18      9.43 o 
  -4  11   7        0.94        2.90      3.90 o 
  -3  11   7      184.99      177.82     18.20 o 
  -2  11   7       14.27        9.34      3.91 o 
  -1  11   7       82.76       84.30      6.94 o 
   0  11   7        8.68        6.25      3.61 o 
   1  11   7       81.24       97.80      9.84 o 
   2  11   7        3.79        1.27      3.75 o 
   3  11   7       36.33       39.21      5.72 o 
   4  11   7        1.61       -2.30      3.72 o 
  -4  12   7        0.22        1.29      4.30 o 
  -3  12   7        7.90        9.48      4.25 o 
  -2  12   7       19.63       11.03      6.43 o 
  -1  12   7        3.67        7.25      4.39 o 
   0  12   7       14.16       12.66      4.31 o 
   1  12   7        2.12        1.34      3.88 o 
   2  12   7        1.24        0.56      3.78 o 
  -8   0   8       10.97       10.46      3.48 o 
  -6   0   8      518.34      565.63     12.04 o 
  -4   0   8      365.01      328.83      7.61 o 
  -2   0   8      165.46      128.56      4.11 o 
   0   0   8     9336.64     9357.08    128.93 o 
   2   0   8     9243.82     9473.63    224.22 o 
   4   0   8     2847.68     2994.28     54.23 o 
   6   0   8      170.12      144.75     10.68 o 
   8   0   8        1.48       21.02      6.71 o 
  -9   1   8       97.85       84.99      8.99 o 
  -8   1   8       36.92       37.13      4.06 o 
  -7   1   8      243.06      254.15      6.96 o 
  -6   1   8      540.51      517.25      8.11 o 
  -5   1   8      195.15      260.89     14.44 o 
  -4   1   8     1772.24     1640.85     18.22 o 
  -3   1   8     2738.19     2887.81     29.72 o 
  -2   1   8      248.82      194.36      3.30 o 
  -1   1   8     2279.49     2247.23     24.95 o 
   0   1   8        6.18        3.55      1.44 o 
   1   1   8     3761.15     3634.99     52.22 o 
   2   1   8      793.24      889.25     15.34 o 
   3   1   8      132.76      106.12      4.31 o 
   4   1   8      115.90      118.71      4.62 o 
   5   1   8        8.42       21.53      3.71 o 
   6   1   8       33.47       29.96      4.70 o 
   7   1   8       11.69        8.24      4.71 o 
   8   1   8        0.02        0.14      3.65 o 
  -9   2   8        0.55       -0.86      2.91 o 
  -8   2   8        2.18        3.82      2.83 o 
  -7   2   8       87.57       77.14      4.22 o 
  -6   2   8      231.45      213.12      6.10 o 
  -5   2   8      159.98      190.81      6.07 o 
  -4   2   8      259.39      223.43      4.88 o 
  -3   2   8     2919.88     2592.43     29.81 o 
  -2   2   8       23.48       15.84      1.33 o 
  -1   2   8     7970.75     7848.58     93.79 o 
   0   2   8     1098.31     1076.89     12.90 o 
   1   2   8     1840.16     1775.51     23.30 o 
   2   2   8       63.72       71.46      5.58 o 
   3   2   8      116.13      131.34      4.16 o 
   4   2   8       71.49       73.19      5.10 o 
   5   2   8      387.90      448.69     13.39 o 
   6   2   8        6.62        4.94      4.13 o 
   7   2   8       93.53       97.90      7.57 o 
   8   2   8        1.04       -0.46      4.10 o 
  -9   3   8       19.88       14.23      6.60 o 
  -8   3   8       86.41       98.69      7.19 o 
  -7   3   8       59.26       66.23      7.41 o 
  -6   3   8      658.06      697.55     15.98 o 
  -5   3   8        0.59        9.24      3.89 o 
  -4   3   8     2452.41     2282.04     27.16 o 
  -3   3   8      225.65      260.28      6.92 o 
  -2   3   8     1789.02     1792.95     28.01 o 
  -1   3   8      721.00      673.32     12.55 o 
   0   3   8      610.19      688.89     10.34 o 
   1   3   8     1535.15     1532.00     20.62 o 
   2   3   8      156.41      156.94      9.38 o 
   3   3   8       41.06       67.79      4.15 o 
   4   3   8        5.94        5.15      2.81 o 
   5   3   8        2.29       14.61      3.84 o 
   6   3   8        4.82        9.66      3.73 o 
   7   3   8        9.33       16.59      6.28 o 
   8   3   8        1.20       -1.02      3.22 o 
  -9   4   8        3.30        4.46      3.89 o 
  -8   4   8       20.30       15.53      4.17 o 
  -7   4   8       42.90       48.60      4.55 o 
  -6   4   8      408.70      384.85     10.53 o 
  -5   4   8      109.46      128.03      5.17 o 
  -4   4   8      182.03      185.91      5.54 o 
  -3   4   8      677.52      747.04     14.41 o 
  -2   4   8     1085.39     1251.48     21.05 o 
  -1   4   8      955.80      890.45     15.76 o 
   0   4   8     1614.32     1579.26     25.21 o 
   1   4   8      623.81      609.27     10.40 o 
   2   4   8     4214.22     4009.50     44.99 o 
   3   4   8       96.00      106.94      4.96 o 
   4   4   8      763.66      811.60     19.66 o 
   5   4   8       18.25       18.17      4.11 o 
   6   4   8       90.98       95.12      7.26 o 
   7   4   8        1.83       -0.43      3.89 o 
  -9   5   8       41.50       29.49      5.49 o 
  -8   5   8        4.35        8.56      3.95 o 
  -7   5   8      175.00      189.75     11.68 o 
  -6   5   8      105.36      107.66      5.87 o 
  -5   5   8     1090.41     1149.79     35.49 o 
  -4   5   8       14.26        4.53      2.36 o 
  -3   5   8      817.33      898.14     27.14 o 
  -2   5   8      185.36      209.08      8.51 o 
  -1   5   8     1891.65     1752.08     28.08 o 
   0   5   8       31.92       30.59      3.86 o 
   1   5   8      737.91      660.75     18.43 o 
   2   5   8       19.12       29.59      3.78 o 
   3   5   8      161.30      174.91     10.02 o 
   4   5   8       28.81       28.23      4.21 o 
   5   5   8       42.17       36.73      6.39 o 
   6   5   8        0.30        5.56      3.94 o 
   7   5   8        2.88        5.14      4.37 o 
  -8   6   8        6.45        5.17      4.17 o 
  -7   6   8        2.24        0.99      3.47 o 
  -6   6   8       51.23       65.27     11.25 o 
  -5   6   8       18.72       27.53      3.95 o 
  -4   6   8      861.28      845.80     17.11 o 
  -3   6   8     1279.25     1125.67     20.64 o 
  -2   6   8       63.84       55.32      4.01 o 
  -1   6   8     1738.22     1685.39     27.66 o 
   0   6   8      636.86      590.75     10.70 o 
   1   6   8      470.17      441.52      8.77 o 
   2   6   8      502.75      523.44     14.33 o 
   3   6   8      214.14      229.18     12.97 o 
   4   6   8      348.11      294.28     11.11 o 
   5   6   8       43.02       63.75      6.06 o 
   6   6   8       12.73       10.85      4.51 o 
   7   6   8       16.84       15.57      5.10 o 
  -8   7   8       27.33       32.98      6.03 o 
  -7   7   8        2.04       -0.70      3.54 o 
  -6   7   8      200.12      220.74     10.16 o 
  -5   7   8       11.27       11.25      6.51 o 
  -4   7   8     1379.32     1397.20     30.40 o 
  -3   7   8       50.91       41.34      3.97 o 
  -2   7   8      784.26      795.11     13.72 o 
  -1   7   8        5.62        8.43      2.13 o 
   0   7   8       23.58       12.31      2.34 o 
   1   7   8        0.49        0.03      2.11 o 
   2   7   8        5.08        8.35      3.07 o 
   3   7   8        2.98        8.73      3.51 o 
   4   7   8       12.38        5.75      3.31 o 
   5   7   8        0.29        2.56      5.41 o 
   6   7   8        4.65        3.93      6.00 o 
  -7   8   8        0.20        4.17      4.14 o 
  -6   8   8        6.95        8.75      4.08 o 
  -5   8   8       43.88       51.20      6.86 o 
  -4   8   8       81.48       66.76      5.87 o 
  -3   8   8      250.01      235.35      9.75 o 
  -2   8   8        8.89       13.13      2.97 o 
  -1   8   8      912.57      907.79     17.41 o 
   0   8   8      243.96      227.33      9.33 o 
   1   8   8      209.95      190.63      8.95 o 
   2   8   8      121.46      134.72      7.45 o 
   3   8   8        3.68        3.49      4.10 o 
   4   8   8      135.26      154.71      8.46 o 
   5   8   8       33.01       25.99      4.86 o 
   6   8   8        6.80        3.65      4.23 o 
  -7   9   8       56.62       43.21      6.63 o 
  -6   9   8        3.66        8.62      4.33 o 
  -5   9   8      114.50      126.09      8.00 o 
  -4   9   8        0.38        1.90      3.36 o 
  -3   9   8      228.04      212.60      9.65 o 
  -2   9   8        2.49        2.41      3.25 o 
  -1   9   8      579.58      600.54     16.89 o 
   0   9   8       24.27       31.70      5.21 o 
   1   9   8      205.53      219.20      9.47 o 
   2   9   8        6.36       13.06      3.78 o 
   3   9   8       18.52       16.36      5.47 o 
   4   9   8       11.58        9.37      3.88 o 
   5   9   8        7.44        1.60      3.67 o 
  -6  10   8       68.74       80.09     13.27 o 
  -5  10   8        0.14        0.59      3.85 o 
  -4  10   8       24.53       39.55      5.57 o 
  -3  10   8       47.60       39.98      5.34 o 
  -2  10   8       37.01       34.23      4.96 o 
  -1  10   8       93.71       97.91      7.06 o 
   0  10   8      178.86      159.47      8.52 o 
   1  10   8       45.92       56.20      8.71 o 
   2  10   8      331.73      298.10     11.87 o 
   3  10   8        2.61        5.17      3.79 o 
   4  10   8       87.24       81.05      7.13 o 
  -5  11   8        3.07        3.08      4.35 o 
  -4  11   8       96.06      113.70      8.61 o 
  -3  11   8        0.40        3.41      3.53 o 
  -2  11   8       64.76       69.24      6.58 o 
  -1  11   8        0.48        0.14      3.16 o 
   0  11   8        0.20        2.45      3.67 o 
   1  11   8       39.80       42.72      5.62 o 
   2  11   8       15.18       11.61      4.53 o 
   3  11   8        0.66       -0.47      5.30 o 
  -3  12   8       91.91       78.93      7.50 o 
  -2  12   8        0.01        2.19      4.11 o 
  -1  12   8      141.03      125.18      8.71 o 
   0  12   8        0.59        3.50      4.02 o 
   1  12   8       26.69       28.18      5.58 o 
   2  12   8       30.04       27.52      5.97 o 
  -9   0   9       26.98       22.69      7.41 o 
  -7   0   9      398.29      401.40     17.90 o 
  -5   0   9     2451.18     2426.02     37.25 o 
  -3   0   9     2613.01     2335.90     34.65 o 
  -1   0   9     4122.42     3610.68     51.35 o 
   1   0   9     7163.81     7984.04    189.45 o 
   3   0   9     1996.64     2058.39     55.38 o 
   5   0   9      378.29      405.26     18.39 o 
  -9   1   9        2.18        0.80      3.71 o 
  -8   1   9      125.45      116.21      8.63 o 
  -7   1   9       30.65       27.61      2.96 o 
  -6   1   9       50.26       59.88      3.64 o 
  -5   1   9      133.76      132.70      4.05 o 
  -4   1   9       16.76       21.11      1.88 o 
  -3   1   9      205.01      180.08      3.55 o 
  -2   1   9        5.91        4.85      0.90 o 
  -1   1   9       33.26       44.35      1.59 o 
   0   1   9        0.86        3.00      1.92 o 
   1   1   9      331.49      341.49     18.75 o 
   2   1   9        0.85        4.98      2.32 o 
   3   1   9      455.62      464.51      8.66 o 
   4   1   9      200.42      226.30      5.95 o 
   5   1   9        0.77        4.39      3.82 o 
   6   1   9      111.36      121.24      7.58 o 
   7   1   9        0.26       -4.01      3.03 o 
   8   1   9        6.48        4.44      4.04 o 
  -9   2   9        6.05       13.29      4.24 o 
  -8   2   9       56.82       62.38      5.83 o 
  -7   2   9       53.36       55.55      4.60 o 
  -6   2   9      267.31      256.97      6.09 o 
  -5   2   9       50.59       45.26      2.68 o 
  -4   2   9     2506.19     2526.14     29.75 o 
  -3   2   9       27.15       21.37      2.80 o 
  -2   2   9     8549.10     8203.38    114.41 o 
  -1   2   9        0.22        3.24      3.38 o 
   0   2   9     5991.90     5674.20     60.94 o 
   1   2   9       22.91       29.99      2.06 o 
   2   2   9     2795.05     2790.10     41.69 o 
   3   2   9       44.78       60.46      3.19 o 
   4   2   9      245.43      228.55      9.49 o 
   5   2   9       18.77       20.86      4.03 o 
   6   2   9       40.01       40.25      5.19 o 
   7   2   9        5.31        6.81      4.10 o 
  -9   3   9        2.70        0.97      3.55 o 
  -8   3   9       10.18        7.39      3.69 o 
  -7   3   9       90.27       81.94      5.43 o 
  -6   3   9       81.45       89.54      5.24 o 
  -5   3   9      517.03      542.25     10.54 o 
  -4   3   9       53.25       75.60      3.68 o 
  -3   3   9     1456.68     1406.64     20.32 o 
  -2   3   9      192.53      185.08      6.76 o 
  -1   3   9       85.81       67.26      3.46 o 
   0   3   9       62.13       65.54      3.40 o 
   1   3   9     2347.69     2281.48     29.68 o 
   2   3   9      104.00       95.47      3.63 o 
   3   3   9      164.74      173.60      6.02 o 
   4   3   9       12.76       18.68      4.54 o 
   5   3   9       56.61       56.53      5.56 o 
   6   3   9       45.26       49.60     12.92 o 
   7   3   9        9.98       10.20      4.49 o 
  -9   4   9       15.88       12.07      4.41 o 
  -8   4   9       13.73       20.54      4.60 o 
  -7   4   9      325.18      295.23      9.63 o 
  -6   4   9       25.20       44.12      4.22 o 
  -5   4   9      504.65      460.44      9.65 o 
  -4   4   9     1065.76     1154.74     17.96 o 
  -3   4   9     1982.72     2012.34     32.03 o 
  -2   4   9     1664.94     1657.04     26.82 o 
  -1   4   9      866.53      869.48     15.81 o 
   0   4   9      727.39      683.38     13.19 o 
   1   4   9     2186.58     2126.60     33.11 o 
   2   4   9      128.27      110.99      3.70 o 
   3   4   9     1353.19     1329.70     22.67 o 
   4   4   9       12.64       24.08      4.13 o 
   5   4   9      197.87      213.14      9.67 o 
   6   4   9       13.14       14.62      4.36 o 
   7   4   9        7.00       10.64      6.56 o 
  -9   5   9        0.84        1.23      4.49 o 
  -8   5   9       62.97       55.35      6.15 o 
  -7   5   9       28.79       28.97      6.45 o 
  -6   5   9       66.78       78.04      6.76 o 
  -5   5   9      211.12      200.79      8.06 o 
  -4   5   9      251.67      214.76      8.68 o 
  -3   5   9      609.05      516.23     15.69 o 
  -2   5   9        6.24        9.45      2.29 o 
  -1   5   9        2.54        2.13      1.89 o 
   0   5   9      241.37      245.46      7.13 o 
   1   5   9       99.34      107.42      4.13 o 
   2   5   9       21.80       18.47      2.81 o 
   3   5   9        0.19        3.69      2.66 o 
   4   5   9      221.42      226.45     14.92 o 
   5   5   9       11.46        7.22      3.76 o 
   6   5   9       96.08       96.04      7.63 o 
   7   5   9        1.40        3.10      4.26 o 
  -8   6   9        0.83        2.30      4.13 o 
  -7   6   9       88.39      118.73      8.23 o 
  -6   6   9       51.67       49.04      5.60 o 
  -5   6   9      387.31      389.53     10.99 o 
  -4   6   9     1246.92     1216.09     22.58 o 
  -3   6   9      226.31      219.77      7.52 o 
  -2   6   9     2698.23     2474.43     38.94 o 
  -1   6   9      142.56      125.62      8.09 o 
   0   6   9     1951.35     1948.25     27.23 o 
   1   6   9       73.35       79.60      3.88 o 
   2   6   9      341.27      371.98     11.08 o 
   3   6   9      302.52      265.48     10.13 o 
   4   6   9       25.58       31.45      4.93 o 
   5   6   9        2.83        4.67      5.34 o 
   6   6   9       10.26       14.83      6.60 o 
  -8   7   9        9.90        1.15      4.32 o 
  -7   7   9       11.95       23.51      4.99 o 
  -6   7   9        1.76       -1.69      3.19 o 
  -5   7   9      169.91      198.16      9.51 o 
  -4   7   9        5.00        9.04      3.08 o 
  -3   7   9      144.12      159.14      6.59 o 
  -2   7   9       66.91       69.67      7.65 o 
  -1   7   9       64.93       78.26      4.11 o 
   0   7   9      108.23      112.21      4.76 o 
   1   7   9      597.55      615.58     16.55 o 
   2   7   9        0.83        4.79      3.05 o 
   3   7   9      237.23      206.69      9.13 o 
   4   7   9        2.95        2.85      3.18 o 
   5   7   9        1.07       -0.29      4.65 o 
   6   7   9        0.30        0.33      5.30 o 
  -7   8   9       38.19       20.52      5.01 o 
  -6   8   9       47.05       50.66      6.20 o 
  -5   8   9      227.80      211.15     22.59 o 
  -4   8   9      226.02      233.15     10.16 o 
  -3   8   9        3.46        0.41      3.08 o 
  -2   8   9      745.58      787.74     14.66 o 
  -1   8   9      178.68      145.31      5.56 o 
   0   8   9      404.93      426.32      9.54 o 
   1   8   9       81.22       99.47      6.47 o 
   2   8   9       33.90       22.64      4.19 o 
   3   8   9       84.66       95.96      6.85 o 
   4   8   9        6.55       10.64      3.94 o 
   5   8   9       11.91       13.49      7.01 o 
  -6   9   9        3.68        8.31      4.58 o 
  -5   9   9       42.04       49.57      5.92 o 
  -4   9   9       17.30       14.12      4.10 o 
  -3   9   9        0.55       -1.49      3.13 o 
  -2   9   9       21.87       13.11      3.78 o 
  -1   9   9        5.68        7.71      3.49 o 
   0   9   9        0.01        8.43      3.82 o 
   1   9   9       18.34       25.78      5.34 o 
   2   9   9        9.97       13.93      3.91 o 
   3   9   9        6.81       11.38      3.97 o 
   4   9   9       42.06       33.82      7.47 o 
   5   9   9        0.50       -4.07      3.46 o 
  -6  10   9        2.94        9.04      6.30 o 
  -5  10   9       75.09       84.88      7.65 o 
  -4  10   9       41.38       33.09      5.47 o 
  -3  10   9      116.37      116.35      7.95 o 
  -2  10   9      109.40      118.56      7.73 o 
  -1  10   9       35.85       37.11      5.05 o 
   0  10   9       66.89       88.57     10.82 o 
   1  10   9      111.50      111.16     11.18 o 
   2  10   9        0.39       -3.62      3.14 o 
   3  10   9       49.07       42.76      5.84 o 
   4  10   9        0.06        2.34      3.80 o 
  -4  11   9        4.75       -2.04      4.01 o 
  -3  11   9       35.17       29.62      5.52 o 
  -2  11   9        3.42        2.94      3.58 o 
  -1  11   9        1.39        0.32      3.47 o 
   0  11   9        0.07        1.10      3.47 o 
   1  11   9       66.37       52.59      6.26 o 
   2  11   9        2.34        4.39      3.94 o 
   3  11   9        7.63       11.12      4.65 o 
  -2  12   9      102.84       86.32     14.25 o 
  -1  12   9        4.12        6.57      4.74 o 
   0  12   9      107.05       91.43      7.93 o 
   1  12   9        1.20        0.82      4.25 o 
  -8   0  10      262.23      270.07     15.31 o 
  -6   0  10     2819.30     2767.77     53.00 o 
  -4   0  10     3992.35     3763.95     54.86 o 
  -2   0  10     4107.77     4076.04     64.94 o 
   0   0  10     1469.64     1496.50     25.40 o 
   2   0  10      181.29      184.52      9.79 o 
   4   0  10      279.61      322.65     10.49 o 
   6   0  10        0.07       19.20      5.78 o 
  -9   1  10        5.11        6.56      5.78 o 
  -8   1  10        7.85        5.30      5.19 o 
  -7   1  10        1.61        2.88      3.41 o 
  -6   1  10        8.36       11.08      2.17 o 
  -5   1  10      512.16      580.85      9.45 o 
  -4   1  10       19.35       25.04      3.96 o 
  -3   1  10     1507.71     1573.92     19.28 o 
  -2   1  10      372.60      366.53      6.04 o 
  -1   1  10      868.46      814.06      9.69 o 
   0   1  10      866.33      963.29     15.35 o 
   1   1  10      763.56      725.55     11.30 o 
   2   1  10     2082.07     2040.51     31.81 o 
   3   1  10      417.59      438.75     10.00 o 
   4   1  10      119.82      136.48      4.87 o 
   5   1  10      234.40      251.33      9.88 o 
   6   1  10       53.08       61.49      6.01 o 
   7   1  10       31.91       28.07      5.01 o 
  -9   2  10       34.39       23.80      7.12 o 
  -8   2  10        1.94        2.72      3.20 o 
  -7   2  10      249.71      284.85      9.09 o 
  -6   2  10        7.60        4.97      3.02 o 
  -5   2  10      538.25      509.40     10.06 o 
  -4   2  10       41.27       35.08      3.08 o 
  -3   2  10     3691.70     3638.13     46.73 o 
  -2   2  10      326.05      362.51      7.33 o 
  -1   2  10     4722.84     4575.16     65.60 o 
   0   2  10        0.43       -0.10      1.70 o 
   1   2  10      888.50      749.95     11.75 o 
   2   2  10       64.38       77.27      4.00 o 
   3   2  10       72.68      107.83      4.16 o 
   4   2  10       55.68       77.61      4.87 o 
   5   2  10       43.44       57.36      5.46 o 
   6   2  10        2.80        0.10      4.54 o 
   7   2  10        0.62        1.09      4.00 o 
  -9   3  10        5.83        4.86      3.87 o 
  -8   3  10       20.58       14.60      6.50 o 
  -7   3  10        0.01        2.71      2.90 o 
  -6   3  10       23.37       23.04      3.50 o 
  -5   3  10       16.65       16.18      4.73 o 
  -4   3  10       16.19       13.55      2.47 o 
  -3   3  10      622.88      515.97      9.71 o 
  -2   3  10     1184.02     1158.08     19.81 o 
  -1   3  10      121.72       98.94      4.87 o 
   0   3  10     2670.01     2613.39     39.51 o 
   1   3  10      213.79      244.04      6.85 o 
   2   3  10     1734.50     1640.47     22.83 o 
   3   3  10      255.20      234.95      7.09 o 
   4   3  10      422.84      417.83     12.80 o 
   5   3  10      114.91      111.35      7.15 o 
   6   3  10        4.97       19.75     15.10 o 
   7   3  10        7.05        7.90      4.37 o 
  -9   4  10       10.87       24.04      5.00 o 
  -8   4  10       72.06       66.53      5.42 o 
  -7   4  10       10.38       20.45      3.80 o 
  -6   4  10      675.75      665.11     15.06 o 
  -5   4  10       13.04       20.91      2.84 o 
  -4   4  10     2207.44     2021.65     28.59 o 
  -3   4  10       12.68        9.45      2.40 o 
  -2   4  10      508.83      523.54     11.31 o 
  -1   4  10      670.07      686.86     14.51 o 
   0   4  10       81.68       86.08      5.78 o 
   1   4  10      147.96      132.54      5.31 o 
   2   4  10      343.83      309.48      7.25 o 
   3   4  10       12.15        5.33      2.53 o 
   4   4  10      242.57      244.02      9.83 o 
   5   4  10        0.77        4.53      3.66 o 
   6   4  10        0.06        8.05      6.28 o 
   7   4  10        0.25       -1.19      4.74 o 
  -8   5  10        4.05       12.48      4.69 o 
  -7   5  10        5.41        2.62      2.81 o 
  -6   5  10        0.23        4.13      3.11 o 
  -5   5  10      150.14      169.07      6.07 o 
  -4   5  10       41.33       39.32      3.87 o 
  -3   5  10     1943.32     1880.95     31.12 o 
  -2   5  10       28.75       39.56      3.54 o 
  -1   5  10      992.77      986.35     18.21 o 
   0   5  10      205.12      221.57      6.90 o 
   1   5  10      207.92      199.21      6.67 o 
   2   5  10       29.73       37.56      3.65 o 
   3   5  10      232.45      222.45      9.11 o 
   4   5  10       70.45       85.03      9.42 o 
   5   5  10       82.32       78.36      9.67 o 
   6   5  10        0.10        2.67      5.60 o 
  -8   6  10       25.58       33.53      5.72 o 
  -7   6  10       57.29       69.30      6.65 o 
  -6   6  10      183.91      205.73      8.32 o 
  -5   6  10       77.47       95.78      5.80 o 
  -4   6  10       20.86       42.00      8.67 o 
  -3   6  10      369.11      399.25     33.01 o 
  -2   6  10      273.10      285.81      8.66 o 
  -1   6  10     1621.48     1709.59     28.72 o 
   0   6  10       10.42        8.35      2.28 o 
   1   6  10      348.02      377.37      8.43 o 
   2   6  10      198.92      197.85      9.68 o 
   3   6  10        1.97        2.23      2.98 o 
   4   6  10       90.74       76.63     13.34 o 
   5   6  10        3.60        3.15      5.37 o 
   6   6  10        2.72        8.93      6.56 o 
  -7   7  10       17.75       14.32      4.56 o 
  -6   7  10        0.10        0.34      3.29 o 
  -5   7  10        1.16        0.61      3.58 o 
  -4   7  10       22.98       15.46      4.95 o 
  -3   7  10       39.56       48.72      4.34 o 
  -2   7  10      139.89      126.39      6.05 o 
  -1   7  10        0.43       -1.54      1.96 o 
   0   7  10     1177.44     1260.97     21.24 o 
   1   7  10        4.85        1.42      2.50 o 
   2   7  10      722.06      738.91     19.27 o 
   3   7  10        2.52        7.56      3.50 o 
   4   7  10       56.81       45.65      7.84 o 
   5   7  10        0.65        0.77      3.72 o 
   6   7  10        5.35        5.32      4.63 o 
  -7   8  10        8.27        4.86      4.10 o 
  -6   8  10       83.38       73.37      7.09 o 
  -5   8  10       23.25       27.54      4.96 o 
  -4   8  10      100.98       90.96      6.97 o 
  -3   8  10      115.48      133.04      6.54 o 
  -2   8  10       52.88       40.79      3.63 o 
  -1   8  10      301.97      343.45      8.64 o 
   0   8  10       16.85       23.55      3.24 o 
   1   8  10       39.92       36.26      4.74 o 
   2   8  10      123.76      118.94      7.48 o 
   3   8  10        3.96        5.98      3.37 o 
   4   8  10       29.43       28.30      4.97 o 
   5   8  10        2.23        1.67      3.71 o 
  -6   9  10       10.28       18.25      5.15 o 
  -5   9  10       65.99       67.30      6.84 o 
  -4   9  10        0.03       -3.22      3.38 o 
  -3   9  10      189.24      169.74      8.94 o 
  -2   9  10        1.59       -0.09      3.13 o 
  -1   9  10      136.63      134.15      6.41 o 
   0   9  10        0.63        5.67      3.47 o 
   1   9  10       22.50       20.55      4.35 o 
   2   9  10        0.10        1.94      3.27 o 
   3   9  10       54.71       47.82      5.77 o 
   4   9  10        5.73        2.64      3.91 o 
  -5  10  10        8.40        5.39      5.63 o 
  -4  10  10      136.82      166.48     12.42 o 
  -3  10  10       36.28       43.11      5.67 o 
  -2  10  10       16.12       22.34      4.81 o 
  -1  10  10       67.61       66.59      6.40 o 
   0  10  10        9.33       13.46      5.80 o 
   1  10  10       38.91       38.33      5.37 o 
   2  10  10        6.14        7.43      4.17 o 
   3  10  10        3.31        5.34      4.00 o 
  -4  11  10        1.00        3.07      4.19 o 
  -3  11  10       19.50       26.98      5.58 o 
  -2  11  10        6.38        1.48      3.78 o 
  -1  11  10        8.27        5.28      3.98 o 
   0  11  10       70.79       72.28      6.82 o 
   1  11  10        7.21        7.02      4.28 o 
   2  11  10       32.17       34.27      8.04 o 
  -7   0  11      308.14      316.82     17.01 o 
  -5   0  11      542.91      586.07     15.41 o 
  -3   0  11      120.65      100.54      5.31 o 
  -1   0  11     1523.75     1755.14     26.88 o 
   1   0  11      233.87      208.01      5.85 o 
   3   0  11        1.67        2.30      3.74 o 
   5   0  11       10.78        6.19      4.60 o 
   7   0  11        8.30        6.12      5.67 o 
  -9   1  11        9.67       12.79      6.19 o 
  -8   1  11        1.40        1.82      4.71 o 
  -7   1  11      132.14      134.37      7.72 o 
  -6   1  11      250.90      259.69      8.39 o 
  -5   1  11      159.89      155.93      6.32 o 
  -4   1  11     2097.95     2168.81     29.62 o 
  -3   1  11      477.66      455.89      8.70 o 
  -2   1  11     2222.80     2295.93     30.53 o 
  -1   1  11      989.63     1060.42     17.28 o 
   0   1  11     1935.39     1759.07     27.44 o 
   1   1  11     2056.06     2095.50     27.76 o 
   2   1  11       16.38       14.10      2.39 o 
   3   1  11      160.63      179.67      6.28 o 
   4   1  11      100.24       86.97      5.02 o 
   5   1  11       40.11       60.69      5.49 o 
   6   1  11       35.84       40.45      5.43 o 
   7   1  11        0.69        0.69      3.71 o 
  -9   2  11        0.01        2.56      5.49 o 
  -8   2  11       67.47       69.98      8.93 o 
  -7   2  11        3.54        9.26      3.90 o 
  -6   2  11        0.55       -3.14      2.10 o 
  -5   2  11       73.83       68.60      4.88 o 
  -4   2  11      168.68      171.82      5.34 o 
  -3   2  11       21.97       25.28      2.42 o 
  -2   2  11      321.44      295.42      6.65 o 
  -1   2  11        1.93        5.09      2.16 o 
   0   2  11      527.95      510.14     10.55 o 
   1   2  11        3.08        2.97      1.86 o 
   2   2  11      282.98      312.27      6.89 o 
   3   2  11       96.88       72.06      3.75 o 
   4   2  11      305.47      333.12      9.17 o 
   5   2  11        0.48       -2.93      2.88 o 
   6   2  11       27.02       30.30      4.91 o 
   7   2  11        0.21       -1.84      3.93 o 
  -9   3  11       21.20       14.09      6.41 o 
  -8   3  11        0.03        0.51      3.67 o 
  -7   3  11      255.16      276.83     14.51 o 
  -6   3  11       63.65       54.85      3.93 o 
  -5   3  11      861.34      821.42     14.39 o 
  -4   3  11      579.95      511.10     10.19 o 
  -3   3  11      878.92      894.47     14.63 o 
  -2   3  11     1561.06     1435.73     23.89 o 
  -1   3  11     2318.02     2275.43     35.22 o 
   0   3  11      117.02      108.97      4.68 o 
   1   3  11     2076.54     2001.78     31.75 o 
   2   3  11        5.19       15.89      2.78 o 
   3   3  11     1504.37     1467.53     24.81 o 
   4   3  11       21.85       28.23      3.63 o 
   5   3  11       45.90       85.48      9.01 o 
   6   3  11       13.02       14.21      4.52 o 
  -8   4  11        1.28        0.95      3.24 o 
  -7   4  11      143.97      134.93      6.87 o 
  -6   4  11       13.76       18.77      3.54 o 
  -5   4  11      894.31      867.03     21.39 o 
  -4   4  11        0.83       -1.14      2.05 o 
  -3   4  11       12.87       12.55      2.72 o 
  -2   4  11       79.44       82.86      4.44 o 
  -1   4  11      137.36      140.93      5.42 o 
   0   4  11        4.80        9.08      4.52 o 
   1   4  11      167.24      164.49      6.04 o 
   2   4  11       16.45       15.97      5.04 o 
   3   4  11       20.48       57.69     10.42 o 
   4   4  11       12.95       22.09      6.12 o 
   5   4  11        9.64        9.01      5.63 o 
   6   4  11        1.74        4.45      5.26 o 
  -8   5  11       23.78       25.13      5.15 o 
  -7   5  11        9.83        1.66      7.17 o 
  -6   5  11      189.26      223.73      8.39 o 
  -5   5  11        1.50        1.61      2.32 o 
  -4   5  11      626.22      599.91     12.89 o 
  -3   5  11      100.39      100.13      6.38 o 
  -2   5  11     2779.78     2694.88     42.01 o 
  -1   5  11       43.90       50.13     12.81 o 
   0   5  11     1027.48     1012.39     18.86 o 
   1   5  11      170.72      169.12      5.52 o 
   2   5  11      142.57      151.42      6.49 o 
   3   5  11       57.02       67.01      5.85 o 
   4   5  11       62.29       55.15      5.54 o 
   5   5  11        0.32        3.97      5.34 o 
   6   5  11       26.08       21.76      7.64 o 
  -8   6  11       26.48       31.37      5.71 o 
  -7   6  11        0.03       -4.10      2.74 o 
  -6   6  11       37.67       37.35      4.71 o 
  -5   6  11       49.70       62.41      5.13 o 
  -4   6  11       38.64       49.10      4.48 o 
  -3   6  11      101.69      122.39      6.01 o 
  -2   6  11      455.38      485.09     11.86 o 
  -1   6  11       88.89       85.95      4.95 o 
   0   6  11       54.20       73.92      5.21 o 
   1   6  11       21.75       24.98      2.94 o 
   2   6  11       15.05       10.93      3.35 o 
   3   6  11        0.77        5.71      3.36 o 
   4   6  11       35.46       34.17      5.04 o 
   5   6  11        0.59       -0.74      3.66 o 
   6   6  11       14.51        8.19      6.97 o 
  -7   7  11       76.43       62.42      8.49 o 
  -6   7  11        0.18       -0.83      3.02 o 
  -5   7  11      275.37      272.12      9.66 o 
  -4   7  11       23.34       11.91      3.41 o 
  -3   7  11       98.47      101.41      6.15 o 
  -2   7  11        8.23        8.13      3.18 o 
  -1   7  11      600.87      610.74     14.00 o 
   0   7  11       31.16       26.06      3.18 o 
   1   7  11      807.24      843.72     17.23 o 
   2   7  11        1.37        1.56      3.29 o 
   3   7  11      346.73      334.63     21.44 o 
   4   7  11        1.53        3.53      3.51 o 
   5   7  11       44.51       46.14      6.18 o 
  -7   8  11       23.02       27.40      5.42 o 
  -6   8  11        0.75        7.69      5.02 o 
  -5   8  11       44.90       47.82      6.05 o 
  -4   8  11        0.08       -2.28      2.94 o 
  -3   8  11       68.87       64.19      5.16 o 
  -2   8  11       26.90       34.23      4.19 o 
  -1   8  11       35.47       44.41      3.82 o 
   0   8  11       49.87       71.74      4.50 o 
   1   8  11        8.21        5.87      3.34 o 
   2   8  11        2.30        3.12      3.18 o 
   3   8  11        2.63        6.17      3.68 o 
   4   8  11       32.93       29.06      5.09 o 
  -6   9  11       10.15       13.40      4.96 o 
  -5   9  11        3.67       13.45      4.86 o 
  -4   9  11      179.32      178.40      9.84 o 
  -3   9  11        8.36       11.69      3.94 o 
  -2   9  11      272.83      288.63     11.79 o 
  -1   9  11       22.40       19.97      3.91 o 
   0   9  11      145.63      142.54      8.43 o 
   1   9  11       12.60        8.89      4.02 o 
   2   9  11       37.97       44.19      5.61 o 
   3   9  11        6.37        4.77      3.88 o 
   4   9  11        8.60        7.47      4.51 o 
  -5  10  11       36.95       49.77     10.36 o 
  -4  10  11        6.86        7.38      4.11 o 
  -3  10  11        0.25       -1.83      5.43 o 
  -2  10  11       51.57       41.18      5.59 o 
  -1  10  11       23.28       14.87      4.84 o 
   0  10  11       19.48       15.08      4.44 o 
   1  10  11        9.11       11.53      4.27 o 
   2  10  11        1.53        2.57      3.74 o 
   3  10  11        0.10        2.54      5.99 o 
  -3  11  11       12.09       10.67      6.65 o 
  -2  11  11       20.39       16.93      4.99 o 
  -1  11  11       32.36       27.66      5.43 o 
   0  11  11        8.83       13.19      4.68 o 
   1  11  11       95.20       84.70      7.77 o 
  -6   0  12       24.45       12.90      6.19 o 
  -4   0  12       19.78       20.76      6.38 o 
  -2   0  12     1345.45     1489.19     45.56 o 
   0   0  12     2633.36     2739.27     51.24 o 
   2   0  12      753.22      720.84     22.43 o 
   4   0  12      124.98      126.36      7.39 o 
   6   0  12        3.39        3.34      4.56 o 
  -7   1  12       48.35       54.19      8.78 o 
  -6   1  12      256.46      254.04      8.45 o 
  -5   1  12      557.27      615.20     13.70 o 
  -4   1  12      530.24      461.68     14.28 o 
  -3   1  12     2190.77     2267.51     36.06 o 
  -2   1  12       64.96       54.79      5.00 o 
  -1   1  12     1113.73     1093.52     16.45 o 
   0   1  12      422.00      444.57      8.60 o 
   1   1  12      456.67      426.40      9.60 o 
   2   1  12      136.72      123.43      4.33 o 
   3   1  12        0.41       -0.05      2.48 o 
   4   1  12       86.69      119.31      6.06 o 
   5   1  12       12.99       14.63      4.82 o 
   6   1  12        6.80        0.46      3.76 o 
  -8   2  12        0.73        4.07      4.22 o 
  -7   2  12        0.33       -2.24      9.01 o 
  -6   2  12       18.62       17.20      3.52 o 
  -5   2  12      310.86      341.80      8.19 o 
  -4   2  12      108.20      115.46      4.72 o 
  -3   2  12      986.48      980.93     15.60 o 
  -2   2  12        9.51        7.32      1.88 o 
  -1   2  12      503.22      462.27     10.44 o 
   0   2  12      324.04      334.67      8.28 o 
   1   2  12      294.16      342.80      8.58 o 
   2   2  12       68.13       69.90      4.22 o 
   3   2  12      134.19      140.71      6.08 o 
   4   2  12        2.20       -0.25      2.45 o 
   5   2  12      128.59      144.82      8.19 o 
   6   2  12        2.88        6.26      4.30 o 
  -8   3  12      142.75      150.74      9.52 o 
  -7   3  12       41.39       35.41      5.53 o 
  -6   3  12      356.11      383.91      9.33 o 
  -5   3  12       33.04       26.11      3.02 o 
  -4   3  12      303.68      295.04      7.50 o 
  -3   3  12      373.71      323.40      7.60 o 
  -1   3  12      768.20      695.31     13.73 o 
   0   3  12      620.73      606.53     12.57 o 
   1   3  12      103.43      143.82      5.76 o 
   2   3  12      878.67      857.41     16.62 o 
   3   3  12       36.05       36.68      3.90 o 
   4   3  12        1.02       12.57      4.37 o 
   5   3  12        1.16        7.01      5.71 o 
   6   3  12        0.64       -7.06      4.71 o 
  -8   4  12        1.91       -0.08      3.22 o 
  -7   4  12        7.58        8.54      3.37 o 
  -6   4  12       15.71       13.49      3.31 o 
  -5   4  12       51.87       50.96      3.96 o 
  -4   4  12        2.37        4.26      2.33 o 
  -3   4  12       59.20       55.91      4.10 o 
  -2   4  12      218.37      217.43      7.17 o 
  -1   4  12        0.25        0.55      2.14 o 
   0   4  12     1293.19     1285.25     22.59 o 
   1   4  12        0.33       -1.66      2.13 o 
   2   4  12      483.67      523.34     13.56 o 
   3   4  12      168.04      170.43      6.85 o 
   4   4  12       10.67       14.43      5.41 o 
   5   4  12       57.98       49.11      8.75 o 
   6   4  12        3.99        9.34      6.82 o 
  -8   5  12        8.80        5.33      3.60 o 
  -7   5  12       43.41       56.80      5.22 o 
  -6   5  12       21.22       18.56      3.79 o 
  -5   5  12      671.59      720.19     13.90 o 
  -4   5  12        0.60       10.98      6.49 o 
  -3   5  12     2407.20     2271.71     42.60 o 
  -2   5  12        6.29        9.38      2.89 o 
  -1   5  12      984.80      967.25     18.54 o 
   0   5  12       99.99      107.76      6.71 o 
   1   5  12        0.34       17.15      3.05 o 
   2   5  12       53.69       56.24      4.47 o 
   3   5  12        1.21        4.52      2.85 o 
   4   5  12        2.42        4.75      3.45 o 
   5   5  12        9.28        5.32      4.09 o 
  -7   6  12        2.60        1.58      3.45 o 
  -6   6  12        0.93        0.29      3.15 o 
  -5   6  12       27.79       20.84      4.29 o 
  -4   6  12        0.07       -0.48      2.73 o 
  -3   6  12        4.28        0.70      4.14 o 
  -2   6  12      294.08      267.01      8.69 o 
  -1   6  12        1.46        9.99      4.39 o 
   0   6  12      349.07      340.88      9.73 o 
   1   6  12        7.89        8.12      2.80 o 
   2   6  12      151.56      129.02      6.13 o 
   3   6  12      137.21      128.89      7.77 o 
   4   6  12       28.58       26.08      4.95 o 
   5   6  12       82.31       79.43      7.37 o 
  -7   7  12        0.83       -4.16      3.48 o 
  -6   7  12      206.79      213.37     13.04 o 
  -5   7  12        8.79        4.78      3.25 o 
  -4   7  12      135.33      146.89      7.19 o 
  -3   7  12       33.49       24.72      3.83 o 
  -2   7  12      129.56      123.08      6.27 o 
  -1   7  12        0.07        2.78      2.84 o 
   0   7  12      254.00      271.14      7.70 o 
   1   7  12       16.01       14.68      3.27 o 
   2   7  12      180.83      188.17      7.57 o 
   3   7  12        0.23        1.55      3.44 o 
   4   7  12       11.68       16.75      4.62 o 
  -6   8  12       25.66       35.00      7.36 o 
  -5   8  12       61.20       61.83      5.82 o 
  -4   8  12       16.83       16.52      3.98 o 
  -3   8  12       60.93       56.60      5.12 o 
  -2   8  12       57.37       57.86      4.41 o 
  -1   8  12       54.91       46.45      4.02 o 
   0   8  12      117.13      125.50      6.30 o 
   1   8  12       61.02       47.76      4.67 o 
   2   8  12       76.40       69.36      6.46 o 
   3   8  12       55.82       56.96      7.62 o 
   4   8  12        9.42        1.91      5.65 o 
  -5   9  12      167.78      174.90     10.35 o 
  -4   9  12        3.60        3.51      3.89 o 
  -3   9  12      354.54      356.13     11.49 o 
  -2   9  12        3.89        0.18      2.81 o 
  -1   9  12      263.85      278.93      8.43 o 
   0   9  12        0.04        0.81      2.98 o 
   1   9  12       28.26       36.69      5.95 o 
   2   9  12        1.21        2.17      3.56 o 
   3   9  12        2.06        0.04      4.21 o 
  -4  10  12        9.46       10.62      6.41 o 
  -3  10  12        0.10       -2.27      3.53 o 
  -2  10  12       22.96       15.80      5.47 o 
  -1  10  12        0.90        1.47      4.50 o 
   0  10  12      112.35      105.96      8.13 o 
   1  10  12        2.19        3.21      4.13 o 
   2  10  12       43.81       42.92      6.40 o 
  -7   0  13       39.83       31.47      7.93 o 
  -5   0  13        0.85       -3.41      4.71 o 
  -3   0  13      979.28      938.88     32.51 o 
  -1   0  13      980.05     1008.16     34.14 o 
   1   0  13     2391.24     2284.73     65.46 o 
   3   0  13      309.98      359.48     12.13 o 
   5   0  13       11.77        7.49      5.75 o 
  -7   1  13      158.61      146.05      8.85 o 
  -6   1  13       36.58       36.48      5.63 o 
  -5   1  13      189.25      177.52      9.37 o 
  -4   1  13      357.78      384.48     13.29 o 
  -3   1  13        4.75        0.58      3.38 o 
  -2   1  13      379.52      390.31     13.00 o 
  -1   1  13       35.19       26.35      4.39 o 
   0   1  13       16.18       28.94      5.37 o 
   1   1  13        1.83        2.31      2.10 o 
   2   1  13       60.45       84.26      4.60 o 
   3   1  13       77.10       77.84      8.49 o 
   4   1  13       30.78       40.55      4.37 o 
   5   1  13       18.85       15.06      4.23 o 
   6   1  13        2.32        9.70      4.42 o 
  -8   2  13       32.20       37.40      9.16 o 
  -7   2  13        4.37        1.48      6.12 o 
  -6   2  13      327.90      348.78     13.30 o 
  -5   2  13      203.11      219.15      7.85 o 
  -4   2  13     1654.85     1710.03     29.28 o 
  -3   2  13       30.03       35.80      2.98 o 
  -2   2  13      822.42      856.16     14.20 o 
  -1   2  13      336.17      331.97      7.52 o 
   0   2  13      297.54      294.72      7.96 o 
   1   2  13      148.03      145.82      5.66 o 
   2   2  13      364.57      387.45     11.41 o 
   3   2  13        0.04        1.63      2.54 o 
   4   2  13      362.47      333.11     19.55 o 
   5   2  13        0.54        3.93      5.45 o 
   6   2  13       42.33       26.47      7.97 o 
  -8   3  13        5.20        3.16      4.08 o 
  -7   3  13      124.17      120.43      8.50 o 
  -6   3  13       25.03       13.24      3.65 o 
  -5   3  13      116.28      122.90      5.35 o 
  -4   3  13      249.53      228.47      6.72 o 
  -3   3  13       44.77       44.48      3.32 o 
  -2   3  13      290.17      282.19      7.15 o 
  -1   3  13        5.43        8.77      2.45 o 
   0   3  13       33.02       34.63      3.47 o 
   1   3  13        0.59        1.18      2.39 o 
   2   3  13       33.89       19.18      3.61 o 
   3   3  13        3.34        7.77      2.96 o 
   4   3  13        0.75        3.56      3.92 o 
   5   3  13        0.04       -0.15      4.71 o 
  -8   4  13        2.38        3.43      4.70 o 
  -7   4  13       84.67      105.55     13.27 o 
  -6   4  13       22.98       24.70      3.83 o 
  -5   4  13       67.01       70.89      4.41 o 
  -4   4  13      318.15      331.15      8.41 o 
  -3   4  13      126.45      141.91     10.15 o 
  -2   4  13      624.16      674.55     14.40 o 
  -1   4  13     1699.82     1605.06     27.21 o 
   0   4  13       47.61       56.54     10.51 o 
   1   4  13     1048.67      985.00     18.86 o 
   2   4  13       59.82       50.41      4.34 o 
   3   4  13       93.36      129.65      6.20 o 
   4   4  13        3.08        2.12      3.32 o 
   5   4  13        2.44        4.93      5.60 o 
  -7   5  13        3.76        6.89      3.52 o 
  -6   5  13       40.08       43.85      4.70 o 
  -5   5  13       42.42       45.26      4.02 o 
  -4   5  13       18.90       15.68      2.96 o 
  -3   5  13        9.94        8.74      2.95 o 
  -2   5  13      222.65      246.99      9.69 o 
  -1   5  13        9.25       10.69      3.09 o 
   0   5  13        0.06       19.76      3.28 o 
   1   5  13        7.79        3.69      2.67 o 
   2   5  13       58.80       50.29      4.51 o 
   3   5  13        0.14       -1.76      2.47 o 
   4   5  13       48.48       45.14      5.75 o 
   5   5  13        2.25        1.46      4.04 o 
  -7   6  13       13.58       13.21      4.09 o 
  -6   6  13       36.06       33.88      4.67 o 
  -5   6  13       20.34       27.49      3.64 o 
  -4   6  13      471.75      434.01     10.35 o 
  -3   6  13      232.19      198.12      7.78 o 
  -2   6  13      424.71      386.65     10.85 o 
  -1   6  13      237.51      225.40      8.05 o 
   0   6  13       67.82       58.82      4.64 o 
   1   6  13      181.90      182.82      7.32 o 
   2   6  13       89.66       90.45      5.74 o 
   3   6  13       32.14       26.46      4.65 o 
   4   6  13       61.46       66.57      6.75 o 
  -6   7  13        0.83       -0.09      4.10 o 
  -5   7  13       65.93       67.61      5.80 o 
  -4   7  13       11.10       12.55      3.68 o 
  -3   7  13       12.83       13.48      3.51 o 
  -2   7  13        2.67        1.42      2.71 o 
  -1   7  13        0.80        2.26      2.87 o 
   0   7  13       12.17        7.73      2.72 o 
   1   7  13        5.96        5.26      3.04 o 
   2   7  13        4.30        4.60      3.18 o 
   3   7  13        4.94        5.02      3.81 o 
   4   7  13        3.73        0.65      3.81 o 
  -6   8  13       74.35       85.10      7.97 o 
  -5   8  13       14.46        9.95      4.18 o 
  -4   8  13      216.99      241.26      9.49 o 
  -3   8  13       59.85       59.78      5.38 o 
  -2   8  13      165.71      179.21      6.89 o 
  -1   8  13      185.15      185.64      6.90 o 
   0   8  13       49.96       42.04      4.68 o 
   1   8  13      144.58      160.36      7.40 o 
   2   8  13       40.38       36.22      5.55 o 
   3   8  13       17.10       16.64      4.60 o 
  -5   9  13        4.50       -3.19      4.15 o 
  -4   9  13       41.49       37.44      5.24 o 
  -3   9  13       11.17        4.40      3.58 o 
  -2   9  13       74.30       96.83      5.78 o 
  -1   9  13        1.95        2.13      2.92 o 
   0   9  13        0.86        5.26      4.78 o 
   1   9  13        2.36        1.92      3.54 o 
   2   9  13       16.81       17.27      6.75 o 
  -3  10  13       20.79       14.35      5.01 o 
  -2  10  13       33.50       34.79      6.82 o 
  -1  10  13      109.27      116.87      8.70 o 
   0  10  13        4.55        2.83      7.82 o 
  -6   0  14      200.17      185.75     14.05 o 
  -4   0  14      865.87      818.26     31.21 o 
  -2   0  14      499.66      493.96     21.80 o 
   0   0  14     1631.43     1680.01     51.60 o 
   2   0  14      318.92      344.73     17.53 o 
   4   0  14        5.61        0.19      4.67 o 
  -7   1  14        4.74        7.07      4.23 o 
  -6   1  14       18.02       20.74      5.00 o 
  -5   1  14        8.16       12.99      4.63 o 
  -4   1  14        6.75        0.70      4.06 o 
  -3   1  14        5.44       12.69      4.33 o 
  -2   1  14      146.53      160.19      8.84 o 
  -1   1  14        0.83        0.81      3.50 o 
   0   1  14      354.58      340.40     12.41 o 
   1   1  14      174.72      208.10      7.49 o 
   2   1  14       41.45       46.43      4.34 o 
   3   1  14      294.62      301.80     16.12 o 
   4   1  14       67.13       66.38      6.60 o 
   5   1  14       37.18       27.21      7.23 o 
  -8   2  14        5.30       -0.93      6.67 o 
  -7   2  14      137.70      143.53     13.49 o 
  -6   2  14        6.74        7.57     11.25 o 
  -5   2  14      759.83      794.51     21.78 o 
  -4   2  14        4.73       14.72      4.69 o 
  -3   2  14     1092.48     1137.10     27.51 o 
  -2   2  14      286.09      293.78     11.73 o 
  -1   2  14      611.76      624.94     14.04 o 
   0   2  14       27.02       31.17      4.40 o 
   1   2  14       14.91       26.40      3.23 o 
   2   2  14       34.93       41.58      3.91 o 
   3   2  14       82.88       65.69      4.77 o 
   4   2  14       11.31       11.61      4.33 o 
   5   2  14       19.52       15.20      6.56 o 
  -8   3  14        2.88        0.74      6.67 o 
  -7   3  14        0.37        4.82      6.60 o 
  -6   3  14       30.13       27.27      5.62 o 
  -5   3  14        8.92        6.89      4.95 o 
  -4   3  14        9.47        8.22      3.17 o 
  -3   3  14        7.57        7.69      2.47 o 
  -2   3  14      644.62      609.78     11.74 o 
  -1   3  14       53.68       52.19      4.07 o 
   0   3  14      309.16      319.71      9.02 o 
   1   3  14      118.43      113.19      5.55 o 
   2   3  14       53.73       68.03      5.49 o 
   3   3  14      101.49       83.64      5.45 o 
   4   3  14        0.69        4.28      3.23 o 
   5   3  14       25.37       23.61      7.67 o 
  -7   4  14       30.61       35.02      5.96 o 
  -6   4  14      149.71      158.65      7.67 o 
  -5   4  14       78.54       84.60      4.92 o 
  -4   4  14      105.58      106.78      5.11 o 
  -3   4  14       70.54       86.43      4.62 o 
  -2   4  14     1222.33     1108.84     20.83 o 
  -1   4  14       29.89       41.90      4.01 o 
   0   4  14      700.62      691.02     14.88 o 
   1   4  14        9.20        6.99      2.78 o 
   2   4  14      201.78      215.66      8.59 o 
   3   4  14        0.96        0.52      2.88 o 
   4   4  14       31.18       27.18      4.30 o 
   5   4  14        0.96        4.61      4.05 o 
  -7   5  14        1.35        0.41      4.28 o 
  -6   5  14       23.47       24.53      4.22 o 
  -5   5  14       26.25       24.61      4.75 o 
  -4   5  14        9.56       10.10      2.83 o 
  -3   5  14       29.64       34.93      3.97 o 
  -2   5  14        0.84        2.43      2.87 o 
  -1   5  14        6.44        6.32      2.81 o 
   0   5  14       13.90       11.54      3.06 o 
   1   5  14      114.54      108.18      9.80 o 
   2   5  14        1.88        7.82      3.18 o 
   3   5  14      189.34      185.92     10.49 o 
   4   5  14        0.37       -1.74      3.74 o 
  -7   6  14       41.54       30.40      7.65 o 
  -6   6  14       83.07       93.86      6.60 o 
  -5   6  14      256.32      250.99      8.15 o 
  -4   6  14       10.14       14.21      3.03 o 
  -3   6  14      302.37      271.81      9.25 o 
  -2   6  14       80.15       79.91      5.44 o 
  -1   6  14      104.79       98.63      9.17 o 
   0   6  14      126.65      116.99      7.59 o 
   1   6  14       66.30       77.30      6.91 o 
   2   6  14       41.70       42.98      4.69 o 
   3   6  14        7.03        7.25      3.38 o 
   4   6  14        0.10        1.51      3.85 o 
  -6   7  14        5.05        9.83      4.02 o 
  -5   7  14        9.64        4.97      3.67 o 
  -4   7  14       35.40       27.28      4.40 o 
  -3   7  14       29.86       31.57      4.47 o 
  -2   7  14      282.77      278.93      9.67 o 
  -1   7  14       11.21       10.08      3.41 o 
   0   7  14      135.09      131.68      6.61 o 
   1   7  14        0.81       -3.00      2.79 o 
   2   7  14        8.42       15.87      3.83 o 
   3   7  14        1.84        2.92      3.93 o 
  -5   8  14       51.71       75.99      6.41 o 
  -4   8  14       60.98       54.00      5.50 o 
  -3   8  14       89.89       90.81      6.34 o 
  -2   8  14       54.59       56.51      5.58 o 
  -1   8  14        9.14       13.66      3.32 o 
   0   8  14      114.18      122.61      7.04 o 
   1   8  14        0.76        1.57      3.86 o 
   2   8  14       52.17       48.80      6.03 o 
  -4   9  14        1.55       -0.99      3.35 o 
  -3   9  14        0.01        1.54      3.56 o 
  -2   9  14        6.43        3.95      3.11 o 
  -1   9  14        6.33        4.28      3.03 o 
   0   9  14        0.04       -4.38      2.92 o 
   1   9  14       16.38       18.85      5.08 o 
  -7   0  15       81.97       89.37     11.05 o 
  -5   0  15      246.26      207.10     15.42 o 
  -3   0  15        5.64        2.97      5.52 o 
  -1   0  15      132.86      170.36     13.53 o 
   1   0  15      101.51      100.30     10.53 o 
  -8   1  15       10.26        1.59      6.52 o 
  -7   1  15        6.51        2.67      4.38 o 
  -6   1  15      123.18      119.62      8.58 o 
  -5   1  15       66.59       59.99      6.82 o 
  -4   1  15      321.12      323.27     13.08 o 
  -3   1  15      312.05      318.49     12.76 o 
  -2   1  15      177.48      182.63      9.80 o 
  -1   1  15     1008.68     1030.30     25.58 o 
   0   1  15      302.66      326.48     12.54 o 
   1   1  15      311.58      318.35     12.44 o 
   2   1  15      128.85      156.65     20.39 o 
   3   1  15       57.14       64.98      8.71 o 
   4   1  15       67.93       72.82      7.09 o 
   5   1  15        0.27       -2.67      5.34 o 
  -7   2  15        0.34        1.82      6.30 o 
  -6   2  15      112.52      121.12     10.82 o 
  -5   2  15        3.88       -1.21      4.05 o 
  -4   2  15      589.69      594.30     18.27 o 
  -3   2  15       46.30       46.48     12.77 o 
  -2   2  15      470.28      474.35     15.70 o 
  -1   2  15       68.98       71.19      6.86 o 
   0   2  15       37.14       28.80      5.15 o 
   1   2  15       40.73       42.14      6.89 o 
   2   2  15       28.17       35.36      7.04 o 
   3   2  15        0.80        1.20      3.77 o 
   4   2  15        8.68        5.79      4.38 o 
  -7   3  15        4.53       -3.78      6.52 o 
  -6   3  15       21.40       17.39      5.33 o 
  -5   3  15      103.75      111.96      9.95 o 
  -4   3  15      178.17      176.66     10.01 o 
  -3   3  15      610.08      596.80     18.27 o 
  -2   3  15      170.28      157.75      9.33 o 
  -1   3  15      834.07      820.56     17.60 o 
   0   3  15      108.68      105.48     13.10 o 
   1   3  15      199.84      213.47     10.04 o 
   2   3  15       23.15       22.20      6.41 o 
   3   3  15       13.37        7.75      4.32 o 
   4   3  15       15.87       20.92      5.47 o 
  -7   4  15       60.34       64.65     11.49 o 
  -6   4  15       23.23       34.70      6.37 o 
  -5   4  15       71.56       77.39      7.61 o 
  -4   4  15       24.72       41.92     13.20 o 
  -3   4  15        7.58        5.98      2.63 o 
  -2   4  15        8.50        5.04      2.46 o 
  -1   4  15       17.25       16.88      3.42 o 
   0   4  15       25.66       17.99      3.36 o 
   1   4  15       73.34       62.16      4.76 o 
   2   4  15       19.71       20.41      3.62 o 
   3   4  15        2.00       -1.85      3.12 o 
   4   4  15        7.29        8.13      4.30 o 
  -6   5  15      173.19      184.42     10.47 o 
  -5   5  15        0.13       -3.17      2.64 o 
  -4   5  15       31.28       44.73      4.02 o 
  -3   5  15       80.09       69.67      4.62 o 
  -2   5  15       19.52       21.68      3.66 o 
  -1   5  15       35.70       43.35      4.21 o 
   0   5  15      117.70      115.03      6.16 o 
   1   5  15       14.09       19.48      6.06 o 
   2   5  15      271.13      255.43      9.07 o 
   3   5  15        0.01        2.02      3.27 o 
   4   5  15       59.97       67.85      7.09 o 
  -6   6  15       83.10       68.87      6.10 o 
  -5   6  15        2.90        6.32      3.67 o 
  -4   6  15      137.29      130.62      6.17 o 
  -3   6  15        7.07        1.75      3.75 o 
  -2   6  15       75.40       83.33      5.73 o 
  -1   6  15       17.81       12.16      3.28 o 
   0   6  15        7.55       10.10      5.96 o 
   1   6  15       10.39        7.97      3.33 o 
   2   6  15       30.12       26.20      4.34 o 
   3   6  15        3.41        2.09      3.47 o 
  -5   7  15       30.64       34.66      6.34 o 
  -4   7  15        0.08       -2.85      2.66 o 
  -3   7  15      154.77      143.64      7.44 o 
  -2   7  15        4.53        3.01      3.44 o 
  -1   7  15      249.64      262.78      9.60 o 
   0   7  15        2.47        2.63      3.18 o 
   1   7  15       69.58       83.30      6.14 o 
   2   7  15        6.64       11.19      3.91 o 
  -4   8  15       54.85       59.19      5.84 o 
  -3   8  15        7.75        6.50      3.97 o 
  -2   8  15        6.31        6.88      3.95 o 
  -1   8  15       12.35       16.13      3.63 o 
   0   8  15        0.68       -4.27      3.08 o 
   1   8  15       17.16       16.39      4.16 o 
  -2   9  15       16.20       12.05      3.64 o 
  -1   9  15       11.08       12.06      4.03 o 
  -6   0  16        0.77        8.71      6.41 o 
  -4   0  16      225.51      284.90     18.01 o 
  -2   0  16       17.21       21.24      7.60 o 
   0   0  16      127.74      103.20     11.27 o 
   2   0  16        3.39        2.08      5.97 o 
  -7   1  16       76.01       66.31      7.35 o 
  -6   1  16       10.04        4.50      4.64 o 
  -5   1  16      273.34      292.36     15.48 o 
  -4   1  16      156.02      154.68      9.67 o 
  -3   1  16      271.46      281.36     16.48 o 
  -2   1  16      375.45      382.86     14.36 o 
  -1   1  16       75.16       73.22     10.88 o 
   0   1  16      158.35      153.25      9.29 o 
   1   1  16       85.05      112.77      9.82 o 
   2   1  16        9.15        9.30      6.23 o 
  -7   2  16        4.97       -1.85      4.67 o 
  -6   2  16        0.17        0.03      4.47 o 
  -5   2  16       28.83       25.59      5.67 o 
  -4   2  16        7.68       10.42      4.76 o 
  -3   2  16        5.55        8.01      4.58 o 
  -2   2  16       34.13       29.12      5.64 o 
  -1   2  16      160.08      159.02      9.65 o 
   0   2  16        0.06       -3.03      3.87 o 
   1   2  16      290.26      322.31     13.09 o 
   2   2  16        3.77        2.37      5.75 o 
   3   2  16       37.96       40.33      9.30 o 
   4   2  16        8.94        9.15      4.98 o 
  -7   3  16       29.28       22.31      8.71 o 
  -6   3  16       80.14       91.04      8.43 o 
  -5   3  16       96.75       95.62      8.36 o 
  -4   3  16      265.99      261.60     12.25 o 
  -3   3  16       11.03       19.74      5.20 o 
  -2   3  16      258.60      234.75     11.34 o 
  -1   3  16       42.17       32.41      5.61 o 
   0   3  16      385.37      391.06     21.05 o 
   1   3  16        8.10       24.27      5.10 o 
   2   3  16       53.13       34.73      7.49 o 
   3   3  16       29.65       29.20      5.70 o 
  -6   4  16       10.12       11.48      5.61 o 
  -5   4  16       25.04       20.71      5.85 o 
  -4   4  16       25.06       22.73      5.63 o 
  -3   4  16       17.77       10.94      5.10 o 
  -2   4  16       99.77      127.89      8.82 o 
  -1   4  16        3.02        4.75      3.68 o 
   0   4  16        0.19       -1.78      3.48 o 
   1   4  16       33.68       29.28      6.86 o 
   2   4  16        6.20        3.80      6.51 o 
   3   4  16        9.08        9.57      5.03 o 
  -6   5  16       18.76        2.34      7.78 o 
  -5   5  16      235.02      245.40     12.37 o 
  -4   5  16       35.43       29.76      6.13 o 
  -3   5  16      334.42      372.18      9.75 o 
  -2   5  16       14.62       21.64      3.87 o 
  -1   5  16      115.35      115.48      6.33 o 
   0   5  16       28.25       22.03      3.83 o 
   1   5  16       71.60       59.24      6.51 o 
   2   5  16        1.85        2.82      3.34 o 
   3   5  16       36.68       28.11      4.67 o 
  -5   6  16        1.34       -4.23      2.82 o 
  -4   6  16       22.01       14.87      3.57 o 
  -3   6  16       12.72       16.77      3.55 o 
  -2   6  16       11.06        9.60      3.64 o 
  -1   6  16       24.41       25.13      6.06 o 
   0   6  16        5.51       11.97      4.36 o 
   1   6  16       69.09       67.17      5.73 o 
   2   6  16        5.11        4.58      3.44 o 
  -4   7  16       37.06       37.80      4.32 o 
  -3   7  16        4.73       -3.13      3.34 o 
  -2   7  16      177.25      175.83      8.32 o 
  -1   7  16       10.01        1.84      3.35 o 
   0   7  16      105.68      102.02      6.62 o 
   1   7  16        1.39        1.40      3.34 o 
  -2   8  16        0.36        1.93      3.63 o 
  -1   8  16        5.41        1.71      3.57 o 
  -5   0  17       87.82      102.60     12.68 o 
  -3   0  17      215.98      235.82     16.50 o 
  -1   0  17      506.63      493.74     23.98 o 
   1   0  17       72.23       68.46     10.19 o 
  -6   1  17       79.38       71.62     16.74 o 
  -5   1  17       31.28       33.26      6.44 o 
  -4   1  17       84.41       92.94      8.40 o 
  -3   1  17       29.61       20.64      5.41 o 
  -2   1  17       13.14       15.14      5.36 o 
  -1   1  17       19.80       33.27      6.16 o 
   0   1  17       32.77       36.09      5.99 o 
   1   1  17        9.73        4.79      4.61 o 
   2   1  17        3.37        4.19      6.52 o 
  -6   2  17       24.87       25.90      6.26 o 
  -5   2  17       16.51        7.98      5.24 o 
  -4   2  17       83.73       84.94     16.44 o 
  -3   2  17       50.61       60.44     11.92 o 
  -2   2  17       58.24       54.96      6.98 o 
  -1   2  17        6.57        2.83      4.58 o 
   0   2  17      187.35      222.03     11.44 o 
   1   2  17        6.03        4.21      4.43 o 
   2   2  17      199.97      210.62     16.16 o 
   3   2  17        0.04        5.30      7.56 o 
  -6   3  17       49.86       55.89      7.60 o 
  -5   3  17        9.98        4.10      5.00 o 
  -4   3  17       20.28       17.31      5.79 o 
  -3   3  17      111.12      103.74     12.90 o 
  -2   3  17        0.76       -2.16      4.36 o 
  -1   3  17      313.94      299.25     17.59 o 
   0   3  17       14.53       15.76      5.23 o 
   1   3  17       16.14       13.97      7.27 o 
   3   3  17        4.10        6.45      7.75 o 
  -6   4  17        4.78        2.07      5.40 o 
  -5   4  17       57.74       57.38     13.31 o 
  -4   4  17        8.28       12.16      5.56 o 
  -3   4  17      212.23      229.43     12.06 o 
  -2   4  17       84.73      100.39      8.49 o 
  -1   4  17       49.06       63.34      7.30 o 
   0   4  17       43.47       53.71     10.12 o 
   1   4  17       36.02       40.66      7.86 o 
   2   4  17       24.64       21.13      7.62 o 
  -5   5  17        5.72       -0.84      5.07 o 
  -4   5  17       80.84      116.81      9.45 o 
  -3   5  17        0.67       -0.10      6.13 o 
  -2   5  17        9.55       10.18      5.22 o 
  -1   5  17       19.98       24.63      5.60 o 
   0   5  17        0.27       -5.62      3.86 o 
   1   5  17        1.00        0.44      5.37 o 
   2   5  17        5.02       -2.92      4.37 o 
  -4   6  17        1.23       -0.97      5.18 o 
  -3   6  17      127.63      122.85      7.66 o 
  -2   6  17       59.00       53.32      5.31 o 
  -1   6  17       49.51       51.39      7.90 o 
   0   6  17       57.83       47.03      5.87 o 
   1   6  17        8.66       10.75      3.89 o 
  -2   7  17        0.50       -2.45      3.51 o 
  -1   7  17       87.99       78.60     10.85 o 
  -6   0  18       74.55       77.25     11.79 o 
  -4   0  18      296.50      308.03     19.87 o 
  -2   0  18      604.06      614.54     28.10 o 
   0   0  18       99.15       87.52     12.12 o 
  -5   1  18       13.68       11.83      5.75 o 
  -4   1  18        0.03       -6.03      4.02 o 
  -3   1  18        0.16       -3.69      4.33 o 
  -2   1  18        3.72        1.43      5.10 o 
  -1   1  18       27.16       37.68      6.60 o 
   0   1  18       21.26       21.59      5.90 o 
   1   1  18       18.22       11.83      5.59 o 
   2   1  18        0.23       -2.08      6.56 o 
  -5   2  18      102.95      101.59     12.51 o 
  -4   2  18       10.12        3.45      8.43 o 
  -3   2  18       29.75       30.34      6.58 o 
  -2   2  18        6.05        4.03      4.93 o 
  -1   2  18      115.88      124.15      9.51 o 
   0   2  18       21.60       17.11      5.65 o 
   1   2  18       96.00      119.57     19.44 o 
   2   2  18        3.06        3.30      7.01 o 
  -5   3  18       14.94       15.46      6.07 o 
  -4   3  18        6.30        6.30      5.25 o 
  -3   3  18        5.35       -3.20      7.14 o 
  -2   3  18        0.31       -5.13      4.49 o 
  -1   3  18        1.82       -1.79      5.60 o 
   0   3  18        3.63        3.06      4.82 o 
   1   3  18        0.28       -0.74      6.38 o 
  -4   4  18      145.43      131.21     10.15 o 
  -3   4  18       12.29       15.43      5.91 o 
  -2   4  18      255.68      276.24     17.77 o 
  -1   4  18        4.73        4.72      4.92 o 
   0   4  18       81.55       89.38     10.29 o 
  -4   5  18        0.43       -7.02      5.26 o 
  -3   5  18       15.49        8.18      5.50 o 
  -2   5  18       27.44       22.09      6.00 o 
  -1   5  18       51.22       43.11      7.23 o 
  -3   0  19      262.65      263.44     19.28 o 
  -1   0  19       57.64       50.67     10.42 o 
   1   0  19        5.92        9.53      8.30 o 
  -4   1  19        8.19       14.98      6.16 o 
  -3   1  19       25.35       31.43      6.85 o 
  -2   1  19       57.76       69.45     10.66 o 
  -1   1  19        1.15        3.88      6.06 o 
   0   1  19      132.96      173.24     11.43 o 
   1   1  19        3.31        5.32      5.49 o 
  -4   2  19       28.20       30.40      6.97 o 
  -3   2  19        0.36       -0.79      6.43 o 
  -2   2  19       41.14       41.47      7.29 o 
  -1   2  19        0.86        1.17      8.66 o 
   0   2  19       55.32       51.01      7.70 o 
  -3   3  19       44.02       51.81     12.71 o 
  -2   3  19       40.45       33.70     10.66 o 
  -1   3  19       71.45       76.72     14.90 o 
   0   3  19       22.75       26.57     11.23 o 
  -2   4  19       19.19       18.09      6.30 o 
                                                 
